# Supplementary material for: piRNAs regulate a Hedgehog germline-to-soma pro-aging signal
Source: Nat Aging. 2023 Jan 9;3(1):47–63. doi: 10.1038/s43587-022-00329-2 (PMC10154208; doi:10.1038/s43587-022-00329-2)
Supplement: Supplementary file 3 — List of predicted targets of 148 downregulated piRNAs in the mated germline. [file 43587_2022_329_MOESM3_ESM.xlsx]

## Sheet: Sheet1
21ur-2671	21ur-2245	21ur-1272	21ur-1114	21ur-4656	21ur-8410	21ur-5979	21ur-2309	21ur-6751	21ur-8287	21ur-13179	21ur-1589	21ur-3992	21ur-3604	21ur-9004	21ur-5904	21ur-3092	21ur-7039	21ur-1390	21ur-4782	21ur-5295	21ur-1078	21ur-4571	21ur-602	21ur-7036	21ur-2760	21ur-5554	21ur-4253	21ur-3203	21ur-1929	21ur-2943	21ur-8662	21ur-4976	21ur-3606	21ur-5883	21ur-7232	21ur-6515	21ur-7203	21ur-5362	21ur-2441	21ur-7129	21ur-14817	21ur-7301	21ur-3205	21ur-1793	21ur-5603	21ur-2484	21ur-5279	21ur-7300	21ur-2720
cca-1	apm-3	mrp-2	atf-2	rfc-3	clc-4	aars-1	lec-8	amt-2	acr-15	bmk-1	clk-2	clh-1	acy-3	myo-2	lin-12	acr-8	apc-2	dpy-22	bre-4	acr-14	ace-1	aat-9	apl-1	acy-1	cyn-16	acr-12	col-56	ccg-1	daf-2	hum-7	abt-5	hmp-2	abt-2	adm-2	col-163	sel-2	lrp-2	acr-10	deg-1	des-2	daf-18	col-61	apm-3	adm-4	air-2	arf-1.2	C06A5.3	cdh-9	ced-7
cle-1	ben-1	ndx-8	cal-3	F07A11.1	col-137	glh-1	let-858	gck-1	frm-4	ced-5	ego-1	rab-14	aex-6	nxf-1	mcm-4	act-4	cdh-3	elt-3	che-14	adt-2	amt-3	age-1	cdc-25.1	ajm-1	hch-1	dbl-1	dyf-2	snpc-4	dre-1	C11H1.5	frm-5.1	imb-2	let-363	cas-1	col-165	sra-21	sra-25	cdh-3	eor-2	dhs-7	R03D7.5	dpy-22	col-52	alh-12	cdh-4	col-7	K12H4.7	dsh-1	ech-8
cup-5	hsp-90	shw-3	eat-3	Y32F6B.1	csn-6	tank-1	nmy-1	klp-18	ksr-2	cpf-2	lev-10	oac-8	alh-6	srv-34	sel-10	aex-3	cdt-1	evl-14	chk-1	bpl-1	cca-1	ajm-1	che-1	anc-1	mig-6	dys-1	grl-24	lim-7	gei-1	fubl-1	ifd-1	mom-1	pxn-1	che-14	gck-1	sra-22	twk-17	ced-8	gob-1	dur-1	srbc-22	emb-5	emb-5	lat-2	cdh-5	col-62	T21D12.7	flr-2	grl-14
egl-13	dhc-1	spr-5	evl-14	F52G3.3	daf-4	srh-36	srg-46	lrk-1	smf-3	daf-12	mes-6	F45E6.1	cas-1	F14E5.1	tag-38	alg-2	chn-1	gcy-33	daf-5	col-159	cpg-1	ceh-38	cln-3.3	apb-3	nlp-27	egl-30	kvs-1	mup-4	hmg-3	F46C5.7	imb-1	npp-9	srw-84	kin-23	goa-1	sri-72	C33B4.4	che-3	npp-6	dyb-1	spat-3	fer-1	gob-1	osm-11	cdh-10	coq-2	Y104H12D.2	gon-14	gtl-2
R07B1.8	fars-1	srh-234	icl-1	gcp-2.1	daf-6	srw-6	srh-67	lrp-1	srh-109	daf-19	mix-1	R05A10.1	ccr-4	dmsr-1	tim-1	apd-3	chp-1	hsr-9	deb-1	cul-3	daf-2	coh-1	cpl-1	aqp-2	pad-1	gst-41	lars-2	nhr-7	iars-2	erv-46	lin-3	ntl-2	ten-1	lbp-3	let-765	srv-27	C50H2.7	dig-1	pyc-1	gap-2		hdl-1	lev-10	sax-2	che-11	dig-1	Y119C1B.10	kin-32	mom-1
nas-22	gcy-12	srw-59	glc-1	T10E9.1	gcy-18	tsp-20	sri-67	nhr-65	srj-10	dlk-1	mtl-1	sulp-8	cec-1	mask-1	ulp-5	arf-1.2	clu-1	hum-6	dnj-24	des-2	dig-1	col-81	dnj-5	avr-15	pkc-2	haf-7	prpf-4	nhr-127	let-363	ilys-3	mbf-1	pqn-60	ufd-3	smg-1	mua-3	str-88	ZK1307.7	frm-1	rab-6.1	his-2		ina-1	nab-1	spe-42	cic-1	gar-1		klp-11	pqe-1
spe-12	gcy-18	srw-111	gst-6	tftc-1	pqn-74	chd-7	pezo-1	pcp-4	str-14	dyf-5	nhr-68	nhr-247	ced-8	smut-1	daf-36	atf-7	csb-1	lfe-2	frm-7	gfi-1	fmi-1	crb-1	frm-1	cab-1	sdc-1	haf-8	swsn-4	nhr-135	let-711	F20D6.2	mrp-4	sra-21	F13E9.1	srh-83	nas-6	tsr-1	T12C9.7	gcy-2	srh-199	his-6		let-363	pqn-15	F59A1.11	cky-1	inx-11		lrp-1	ret-1
srg-62	gex-3	srx-48	hsp-4	Y50D7A.8	rab-7	ctr-9	hda-11	pmk-2	F08G5.3	elb-1	ptr-9	C15F1.5	ceh-18		F37A8.1	bro-1	dbr-1	mel-32	gcy-36	gly-7	grd-3	duo-3	gon-2	cca-1	uba-2	ocr-3	ptr-3	odd-2	mod-5		ncx-8	srd-48	clec-165	srh-123	nlp-4	F49C12.9	Y53G8AR.8	gpa-15	C38D4.9	his-40		mdf-2	rsd-6	M01G12.9	clp-1	lin-10		mec-10	smc-4
srw-72	kel-10	str-97	hus-1		ser-2	F52F12.9	clec-151	str-19	ceh-89	elt-1	srh-122	C54G7.1	ceh-31		F44F1.3	cdc-25.1	eat-16	pgp-11	gon-1	gob-1	ham-2	egl-4	sid-3	ceh-38	atz-1	pha-4	rab-19	pgp-13	nars-1		ncx-9	srh-78	gmd-2	unc-26	str-246	mask-1	F17C11.22	klp-4	nphp-4	hrp-1		mel-28	sca-1	R05D7.5	cogc-2	pqn-44		nca-2	srw-111
C39B10.1	lev-1	str-254	lpd-2		srh-233	mak-1	eak-6	str-131	ate-1	gcy-34	srh-207	oac-29	che-12		cyp-34A1	ced-11	qars-1	pqn-15	gtl-1	hot-2	him-4	eif-3.F	lin-17	chd-3	hpo-34	spe-10	spe-39	pmk-2	rom-3		ndc-80	srr-2	glo-3	fath-1	shn-1	ZK287.1		ldb-1	T28A8.4	lst-2		msh-2	spr-4	T23G5.3	csk-1	ptr-24		num-1	uba-2
D1081.7	lev-8	taf-5	mec-1		srh-234	pdha-1	F59D12.1	ttn-1	nduo-4	him-4	ulp-5	K06A5.1	ckk-1		Y40H7A.10	cgp-1	fox-1	trpl-5	haf-9	mat-1	hlh-3	elp-1	ndg-4	cit-1.2	F36H2.3	sra-7	srj-19	rab-3	rsp-4		pct-1	taf-5	cyp-13A5	hlh-31	tps-2	asp-13		lin-25	VW02B12L.2	ndx-6		nas-10	stl-1	srt-11	cul-4	srx-128		pld-1	vav-1
H05L14.2	lev-11	kdin-1	paf-1		srh-236	T26E4.7	sdz-26	try-5	dod-6	nas-27	D1053.4	rund-1	cux-7		Y44A6D.5	cnc-4	frm-3	rcq-5	lam-1	mek-2	let-363	ham-1	nrf-6	cnk-1	M04C3.1	srh-177	srj-20	rrf-2	sax-2		pgp-5	ttn-1	W04A4.4	F53A2.1	epc-1	F49E10.2		mog-4	C03B1.13	nhr-95		num-1	ttn-1	C28G1.4	dpf-1	wrt-1		sdc-3	tag-180
nduo-5	lin-23	fip-6	ser-2		srh-237	W04G5.7	agl-1	unc-83	oac-53	nhx-5	D1086.7	ugt-45	daf-10		pdpr-1	col-58	gcy-12	sax-7	mbk-2	nhr-88	lpd-3	hot-1	sca-1	cnt-2	C03G6.17	sri-54	srv-19	sax-3	smg-1		ptr-17	alg-4	acdh-11	sdz-26	C08B6.3	ZK742.4		nas-32	mms-19	pes-10		qua-1	xtr-1	epg-5	dsc-4	acs-7		smg-3	pitr-4
nep-23	mls-2	T22C1.3	srj-26		srh-239	irld-56	W03G11.3	pnk-4	mtr-4	spr-1	sre-8	oac-2	dhs-24		C08G9.2	col-120	gcy-32	sem-2	mca-3	npp-20	mig-6	itr-1	srh-159	col-44	C04G6.6	srv-22	str-102	srh-142	srd-23		rpc-1	tba-4	lact-9	snpc-1.2	C34B7.2	M04C3.5		npp-1	rege-1	pqn-85		rde-1	chd-7	trm-2A	dyc-1	C05B5.4		unc-76	R09H10.2
C14C11.4	par-1	Y54G11A.4	srw-2		srh-246	Y67H2A.2	tat-3	trr-1	ZK512.4	srd-51	F46C3.2		die-1		C14C6.13	coq-1	glc-4	srm-2	mtm-6	pcp-1	mtk-1	lit-1	srh-201	col-47	C16A11.7	str-112	unc-115	unc-33	srd-25		sap-49	unc-89	kvs-4	Y47H9C.9	C44H9.4			par-3	hecd-1	sri-72		sur-2	dod-24	mrps-6	egl-13	C37E2.3		mdt-19	T25E12.6
C18H9.3	pat-10	aakg-1	str-257		str-120	Y71A12B.10	rpoa-1	clec-199	B0563.6	srh-119	fozi-1		dpy-23		C23H3.5	cpz-1	R07B1.8	srx-20	ngp-1	rpl-12	nsy-1	mig-15	syg-1	col-86	C53D5.1	str-209	B0334.4	swsn-7	srd-30		sax-2	C03H12.1	Y51H4A.1	Y51A2B.2	clip-1			ptd-2	srt-7	str-247		tag-68	cup-16	Y71H2AM.14	eor-1	cld-9		C06B3.7	W02A2.8
F15B10.3	pgp-4	nep-26	tsr-1		str-232	fbxa-111	ZC116.3	C36B1.11	C04G6.5	srv-31	oac-43		dys-1		C39E6.2	cyk-1	gon-1	srx-129	nhr-87	rps-23	pes-7	mua-3	nck-1	col-87	F07F6.1	str-261	C17D12.3	C08H9.1	srd-31		sea-2	dhfr-1	srt-1	C24H12.1	ugt-50			pxf-1	F10E9.4	tag-120		twk-24	rpb-3	K03B8.14	gck-1	bus-12		C14H10.2	W05B2.2
F32B5.7	pgp-10	C17H12.11	ubc-23		taf-11.3	ZK228.3	cyp-34A6	C53A5.13	C23G10.7	tbx-37	B0238.7		fce-2		ubr-4	dao-3	hda-2	unc-112	pnk-1	sra-29	pgp-5	nhr-52	2024-03-04	col-101	fbxa-41	twk-17	npr-18	C23H4.2	srh-231		sra-28	C44H4.4	C14C6.8	cdh-1	sdha-1			skr-15	F40A3.1	cgef-1		unc-22	C49A1.1		gcy-33	K08D8.3		D1054.1	Y69H2.10
fbxb-51	parp-2	C50E3.9	unc-129		C17H1.2	hpo-12	C01C4.2	nhr-169	F36A4.5	tre-3	fbxa-158		fli-1		C46H11.3	dhs-13	him-4	mdt-8	rho-1	srg-45	pgp-7	pef-1	C33A12.19	col-115	irld-50	unc-24	ttll-12	F26D2.10	sto-4		srd-19	gfat-2	srbc-9	T05H4.15	C03G6.5			str-1	F47D12.9	bckd-1B		unc-41	clec-232		glr-2	srt-45		F17C8.6	ZK1098.3
gpcp-1	srd-48	F02E11.4	cpna-5		F46B3.16	ubr-4	pals-22	C54G4.4	F55E10.5	vab-1	C14C6.8		gop-1		F36F12.3	dnj-2	hmg-5	C01G12.3	sir-2.1	sri-28	ptr-1	pgp-9	slc-17.2	col-173	tftc-1	zyg-12	mans-1	nmat-2	taf-8		srd-20	F22G12.5	cyp-35A4	T23E1.1	C16A11.5			sys-1	F54G2.2	ubc-17		unc-44	F58B3.6		haf-9	chaf-1		F18A11.2	R193.3
T22D1.1	srh-131	lmd-4	best-2		math-33	cyp-33C1	F58F9.3	E02H1.1	H06H21.8	mdt-4	cyp-33B1		grd-12		F39C12.1	dpy-7	htp-3	C07A9.5	sos-1	srj-38	puf-6	pri-1	rin-1	cpz-2	fbxa-40	srbc-79	F10A3.12	F32B4.1	tag-96		srg-37	dmsr-1	sre-50	W05H9.2	C35D10.7			ttn-1	F56B3.11	unc-104		vhp-1	F58E6.5		hil-1	ppm-2		F23B2.7	T17A3.10
paqr-2	srh-132	F26F12.3	C37E2.2		cnnm-5	cyp-33C2	Y8A9A.2	cut-3	cogc-6	mdt-29	C35B1.2		gsa-1		F54D10.8	eif-3.E	ida-1	alkb-8	spe-11	sru-19	puf-7	rgs-2	F02D10.3	cya-2		srbc-78	oac-16	F46B3.14	cgef-1		srh-132	sre-43	D1007.8	T22A3.12	F21C10.7			dgk-4	tat-2	vps-54		xtr-1	eif-2beta		hlh-16	mop-25.2		F38B2.3	W03G9.5
frpr-19	sru-7	F27B3.6	F19B2.5		Y40H7A.4	F08D12.3	cogc-3	aptf-4	R12C12.5	dmd-6	C52A10.3		gsk-3		F54D11.3	elo-9	lec-2	hgap-2	srb-1	srv-6	scd-2	rig-4	F07A11.1	cye-1		asfl-1	smc-6	srxa-10	unc-77		srh-245	Y39A1A.14	F27C1.2		flp-23			unc-40	pign-1	wrt-5		cpna-5	prp-3		hmr-1	B0252.1		hecw-1	ddx-35
Y102A11A.6	srw-62	trpp-4	F21D5.1		Y51A2D.7	F26F4.5	bbs-4	F28G4.3	W08E12.7	C27D8.4	fbxb-19		hmp-1		F55F10.1	emr-1	let-363	F07A11.1	srd-58	srx-136	srd-61	rig-5	F15D4.4	cyk-3		stdh-1	rde-12	Y41E3.6	ugt-17		sri-77	eyg-1	sek-5		tut-1			ctr-9	H20J04.9	AH10.4		ccdc-55	madf-4		hum-6	C17A2.3		btb-20	T28D9.16
W02H5.11	srw-134	F52D2.6	F44G3.7		ZK896.5	F33H12.6	ZK418.10	F52B5.7	Y94H6A.10	D2045.9	npp-21		ins-7		mvk-1	ent-1	lin-36	F09C6.3	srd-59	str-115	srh-59	rpl-37	best-14	daf-15		C08H9.3	cash-1	Y43F8B.3	C15C6.3		str-208	polg-1	nhr-142		K10D2.5			C05D12.1		tofu-1		C38D4.7	T19B10.8		hum-7	ifta-1		btb-19
B0416.11	tra-1	lgc-30	F53F4.12		mct-6	F36F12.2	gadr-5	ccz-1		F32B4.4	T10B11.8		inx-8		C30G7.5	exc-4	mab-21	srbc-25	srh-63	ttn-1	srh-60	sel-2	F33H2.6	dcr-1		C26C6.4	M28.4	lron-13	gsr-1		chup-1	sre-27	F53A10.2		W03D8.3			C14B4.2		C28A5.6		ceh-88	hsp-12.1		iars-2	hda-6		cbd-1
	twk-1	lmd-5	nhr-207		C33C12.10	gbas-1		vnut-1		sre-8	fbxb-84		inx-9		ZC239.20	exc-7	mog-3	T19A6.1	srh-92	tag-123	srj-32	smn-1	F43D9.1	del-2		sre-21	cutl-12	irld-61	F33H1.4		tba-9	Y87G2A.13	F56C9.3		fbxb-66			C14C10.2		sphk-1		F20C5.6	afmd-2		klp-3	F47B3.7		cyp-31A2
	uaf-1	Y110A2AL.1	T02E1.2		C49A9.6	F59H6.5		mocs-1		rde-12	fbxa-202		itx-1		ZC239.21	fem-1	mars-1	pals-13	str-15	dgk-4	srw-1	sra-18	K08D8.3	dhc-1		F39B2.5	Y47H9A.1	ZK1320.3	patr-1		fbxa-154	Y116A8C.19	K06H6.4					oac-5		C36B1.9		F59B10.2	hmit-1.1		klp-12	srt-35		clec-226
	uaf-2	Y110A2AL.10	Y32B12B.4		R03H10.1	gnrr-5		R03C1.1		T08G5.3	hsd-3		jac-1			ftt-2	msh-5	Y39B6A.8	str-134	abcx-1	str-238	srh-269	T01B7.9	dnj-11		F46F3.3	Y57A10A.5	C18G1.6	eak-4		C05G5.5	C35E7.5	srt-2					C34C6.3		C44H4.8		suox-1	Y54E2A.4		let-363	oac-40		ppat-1
	wah-1	ZK1127.5	tiar-2		fbxc-27	fbxc-47		mpst-7		set-16	C25G4.17		kin-20			gcy-12	nex-3	fcd-2	str-168	twk-11	tmbi-4	srw-121	prmt-9	dnj-12		arrd-27	Y75B8A.18	ntp-1	K04H4.2		pptr-2	ifta-1						C34E11.2		lips-3		mocs-1	gpi-1		let-711	jmjc-1		tgn-38
	wrk-1	nhr-286	Y53F4B.27		Y39D8A.1	irld-13		T11B7.5		T21B10.3	F58F12.12		lag-1			gcy-37	npp-7	Y106G6D.3	syd-2	unc-44	twk-40	srw-122	T27E7.5	dpy-21		srbc-48	ZC116.3	C52E2.4	crml-1		C25F9.5	F28B4.3						din-1		nurf-1		cpt-2	sql-1		lrp-1	samt-1		T23F6.1
	mdt-15	T01H10.11	sinh-1		nhr-274	angl-1		2024-03-06		W01B6.8			let-711			gei-1	pqe-1	ZC374.2	cpna-4	unc-112	ver-1	srw-123	T27E7.9	egl-19		srh-308	ZK550.3	eaf-1	M02B1.2		set-32	F52E1.5						F09C6.10		F49E12.12		eea-1	nep-23		mca-1	acsd-1		tsen-2
	AC3.5		Y67A10A.9		Y45G12C.6	trpl-2		Y60A3A.8		Y39E4B.10			msi-1			gei-4	pqn-15	srbc-45	svh-5	wrt-10	vha-11	str-64	npp-25	evl-14		F58G11.3	ZK822.5	F42G2.2	R07B7.8		lron-1	F52G3.4						F23H12.5		xdh-1		T28C6.7	nep-24		mrp-7	F41G3.18		cyp-31A5
	B0035.3		Y67H2A.2		Y50D7A.8	Y16E11A.2		Y67H2A.2		bcmo-1			mut-16			ggr-2	abu-12	rnh-1.2	tsp-4	C01G6.4	B0491.6	str-136	Y47D3A.32	exl-1		K01G12.3	C12D12.1	fbxa-41	lyst-1		mltn-12	F53F10.2						kbp-3		cyp-14A1		pro-3	ZC376.1		mtm-3	K09F5.6		B0361.3
	C05C12.5		Y102A5C.4		dod-19	nekl-1		ZK643.6		ZC376.3			nab-1			glc-3	prpf-4	ZK1320.11	twk-29	C08B6.10	C04F12.1	str-214	clec-146	fis-2		srbc-76	C14B9.2	neto-1	lips-5		D1054.9	wapl-1						dep-1		trpa-2		Y39B6A.18	B0207.5		nca-2	F07C3.16		sec-15
	C18D11.3		Y105C5A.8		C05G5.7	Y46B2A.2		B0238.1		B0207.5			nas-13			glr-6	rol-3	cpna-2	unc-2	tbc-19	C14H10.2	ttn-1	Y48G10A.4	flr-2		gpx-2	sec-10	fbxb-51	fbxb-115		sre-36	gcp-2.1						hecw-1		M18.3		Y39B6A.30	C05D11.1		ndc-80	C25G4.17		zgpa-1
	wdfy-3		trxr-1			Y50D4B.4		C09B9.1		B0238.9			ncl-1			gly-13	rpn-11	B0261.5	tufm-1	C34C12.8	C26E1.1	tba-2	Y49E10.10	gon-4		R10H10.7	F07E5.7	M03F8.5	W01D2.3		F16B12.1	T05A12.4						abts-1		R08B4.4		xrn-1	C39B5.6		npa-1			C44B12.6
	cdr-2		fbxa-163			Y67D2.2		rpb-2		C02F12.8			npp-13			gpa-4	sdc-2	B0432.8	clec-41	C46C2.3	syg-2	tps-1	Y57G11C.48	gur-4		srbc-77	F13B9.1	T13A10.2	mlt-11		clec-66	Y50C1A.2						copz-1		T24D1.2		Y80D3A.8	bbs-9		npp-8			C45G9.6
	D2030.8		C16C8.7			cdh-12		nhr-162		C05C8.7			pab-2			gsa-1	smg-4	C15F1.8	hasp-1	D2005.4	cyp-25A1	twk-3	Y75B8A.25	hcp-1		srbc-63	ddo-2	T22F3.7	ugt-18		crml-1	ZC21.6						K01G5.8		W04G5.3		algn-11	C48E7.6		nsy-1			vps-32.1
	F02E9.7		pks-1			ZK250.9		C38C5.1		hex-2			phb-2			lite-1	srh-11	C18A11.3	C27D8.4	F13E6.1	irx-1	ubc-13	B0361.6	hda-2		cyp-29A2	acs-11	W01A11.7	B0524.2		clip-1	glrx-21						paxt-1		W06D4.3		orai-1	cnnm-1		nxt-1			F37C4.8
	F07A11.4		vps-32.1			ZK1055.6		C52A10.2		lrch-1			pik-1			hsb-1	srr-8	C50C3.2	ruvb-1	F21F12.1	clec-55	unc-11	C24H12.4	hil-1		Y18D10A.9	mpc-2	fbxa-40	C04G6.4		M04C3.1	C34C12.12						pelo-1		cutl-4		thoc-2	acly-1		2024-10-03			F40B5.2
	F13G3.6		rabn-5			C08H9.16		lmd-4		noah-1			pqn-2			hum-6	sru-15	F08F8.7	C30F2.2	cept-1	F23A7.1	unc-80	C30B5.2	hlh-25		parn-2	wdr-12	ZK470.2	peli-1		lact-3							T02E1.2		W08E3.2		C35B1.2	hmgr-1		eif-2Bgamma			F47E1.2
	F38B2.3		F23F12.8			F44E5.15		F17A9.5		odr-8			pqn-13			xpo-3	srv-7	nep-9	ddo-1	srbc-26	F29D10.3	unc-105	erp-44.1	hlh-27		Y57A10C.8	H34C03.2	ZK1320.13	mth-2		M163.1							nhr-214		Y41C4A.7		F07G6.3	mth-1		pqn-29			T21E12.3
	F53C11.4		oac-22					F59E12.9		F46F5.11			pqn-37			kin-19	sup-26	math-28	etc-1	abts-1	sas-5	C04C11.1	tag-275	hmr-1		hprt-1	K02F3.12		F57B9.8		ugt-47							T16G1.2		Y49E10.16		F30H5.3	figl-1		rab-33			lgc-40
	F56A12.2		oac-23					K10C9.7		F58F12.3			pst-1			lag-1	rhgf-1	cla-1	F02E9.7	lgc-49	F58A3.3	C05D12.2	C50D2.2	hpl-2		ZK1053.2	K07E3.1		miro-1		fdps-1							best-18		lon-8		F33H12.6	F32D1.5		rol-8			fbxb-90
	M02B1.3		acs-4					M02E1.1		R02D3.4			ptl-1			lat-2	tag-120	F53E10.6	tmem-138	K12D12.4	F58G6.3	tiar-3	F18C5.10	klp-12		best-3	T19D12.1		galt-1		nhr-207							T21B10.3		ZK669.5		F56D2.5	clec-78		rpt-2
	M199.2		F58E2.3					irld-13		T19A5.1			ram-2			let-92	rhgf-2	fbxc-21	irld-26	M02B1.3	nhr-197	gls-1	F28C10.3	lec-2		catp-3	T19D12.2		T05A7.6		T08A11.1							T24H10.5		eif-2Balpha		F59H6.5	mps-2		spe-15
	R02D5.1		K10C9.7					mel-46		Y45G12B.2			ran-3			let-765	plrg-1	miro-1	mig-32	M03C11.1	R07D5.2	fbxb-65	F38B6.6	ect-2		C16A11.5	Y22D7AR.14		orc-3		nhr-285							ugt-54		Y106G6D.5		zmp-2	K01A2.9		srh-231
	mrpl-49		M01H9.4					nphp-2		Y110A7A.7			rcan-1			lgg-1	tns-1	R10F2.6	F16H6.7	fdps-1	mask-1	xpf-1	F53A10.2	let-716		lntl-1	cutl-23		Y60A3A.24		nra-1							W01A8.6		cyp-34A6		H34C03.2	M03F8.5		srw-8
	T03D8.6		R155.4					Y39F10C.1		pdp-1			rig-3			lin-10	twk-8	R11G1.6	dct-17	mask-1	T04H1.5	etc-1	cct-3	lig-1		srab-10	Y43B11AR.3				sre-19							car-1		C01F1.3		mca-2	T04B8.5		cox-6A
	T05A1.5		T05A7.3					ccep-290					sel-5			lin-13	uba-1	mel-46	clec-191	nphp-4	sre-35	E02A10.3	F56C9.10	lin-41		oac-59	Y54F10AM.8				Y49E10.21							Y43D4A.6		C30B5.7		uba-5	T08B6.9		tra-2
	decr-1.3		irld-49					Y50D4A.4					shw-3			lin-31	pals-27	T14F9.2	swan-1	T04F8.2	Y37A1A.2	nhr-175	ephx-1	lpd-7		C49A9.1	Y92H12BR.7				ZK856.4							cccp-1		C33H5.13		camt-1	W03F11.4		uaf-2
	saeg-2		zfp-3					Y51F10.4					smg-7			lin-41	BE10.1	T25B6.3	ddx-17	T23D8.3	ani-3	F32B6.4	K08B5.1	ccar-1		lron-15	T09D3.9				cpna-2							Y57G11C.23		kin-33		T19A5.1	afd-1		vab-10
	dmsr-5		Y19D10A.1					Y54G2A.11					snf-10			lov-1	ugt-17	eel-1	K03H1.5	tat-3	nova-1	piit-1	R05G9R.1	mca-3		F10D7.5	F54H5.14				B0432.1							ZC116.3		F01F1.15		T22B11.4	nhr-236		vps-35
	Y57G11C.41		Y39A3CL.4					Y73B6BL.22					spt-4			mbk-2	nra-3	Y71G12B.3	K09E4.4	mrps-35	Y67H2A.2	F40F9.10	R144.6	mdf-1		sulp-2					mthf-1							ZC247.2		F20D6.11		W05H7.1	nsun-4		utp-20
	Y113G7A.13		gbb-1					clec-171					sra-13			mdf-2	clec-185	Y110A2AL.5	K11E4.2	Y43C5A.3	Y69H2.10	lgc-44	T05C3.2	mel-28		F42C5.4					C15B12.4							ZK1098.1		F38B6.6		fbxb-14	Y45G5AM.2		C01G10.6
	ZC376.8		zipt-15										sra-17			mek-2	tbc-19	ZC404.7	gpdh-2	Y44A6D.2	sulp-8	F55F3.4	T09B4.6	mix-1		otpl-4					cas-2							ZK1098.3		cutl-28		Y4C6B.4	ccep-290		C05C12.5
	ZK1307.7		Y71G12B.13										srd-40			mes-4	C36A4.4	fubl-2	M02G9.3	mop-25.2	ZK287.4	ttr-2	mvk-1	moc-1		F53B3.5					swd-2.1							B0212.3		tag-304		Y16E11A.2	Y54F10BM.12		set-3
	cpna-2		Y76B12C.4										srg-7			mig-17	fbxa-174	tag-241	M106.3	Y57A10C.8	ZK849.6	ent-2	fbxa-77	mrp-3		F55F10.1					srbc-16							cpna-2		fbxb-26		Y32H12A.8	Y81B9A.3		fubl-1
	C01G5.7		Y82E9BR.2										srh-206			nac-2	C41G6.16	T27F7.4	ipla-7	Y70D2A.1	B0361.6	R07E5.17	Y57A10C.11	msh-6		klf-1					EGAP2.1							abi-1		K10B4.3		Y55B1AR.3	ZK688.1		mma-1
	C06E2.1		Y119C1B.3										srj-20			nac-3	C50F4.9		nhr-213	Y73F8A.32	C16B8.2	T11G6.4	fbxa-42	mtd-1		clec-206					tpp-2							B0495.5		K10C9.4		Y67D8C.2	Y49F6B.13		C16C10.2
	C06G3.5		lfi-1										srj-33			nfi-1	ttll-5		npr-20	Y105C5B.1	C25A11.2	chil-26	C41G7.8	ngp-1		K07H8.2					did-2							C04E12.5		riok-1		hrpf-2	AH9.6		wht-3
	smrc-1		T27F6.10										srx-41			nlp-6	DH11.5		T07G12.2	Y116A8C.29	C31H1.5	mics-1		nid-1		K10B3.5					F37C4.6							ugt-27		Y71F9B.6		abtm-1	K01A2.12		pals-4
	math-8		K08H2.10										srx-82			npp-8	F11C1.1		scrm-1	sre-23	D1005.5	T24B8.7		npp-9		rund-1					abt-6							C23G10.8		mppa-1		dot-1.5	Y57G11C.1131		C27D8.1
	aexr-1		C53A5.16										srx-116			asns-1	F16B12.4		clec-8	ZK550.2	F18F11.1	srsx-38		npp-12		clik-1					mbl-1							C24H12.1		Y94H6A.10		ZK180.3			C28A5.1
	C34F11.1		C54F6.19										str-156			nst-1	F17C11.7		epg-6	rbm-26	F22H10.6	W01D2.1		ntl-3		T27A1.2					cdh-1							C25F6.6		ZK84.4		ZK250.9			C28A5.2
	ampd-1												str-260			ntl-2	F19B2.5		Y39B6A.33	C10E2.5	F35D2.1	pptr-1		old-1		W03F11.5					nep-2							clec-160				sorf-1			C44H9.5
	noah-1												str-262			pgp-5	snx-27		sre-18	C27A12.9	nlp-47	clec-104		pag-3		W06H8.2					T07D3.4							F10D2.8				ZK622.5			pfk-1.2
	pks-1												pak-2			pha-4	F27D4.6		Y39G8B.1	mrps-26	F52F10.2	Y53H1C.3		pbo-1		W10D9.3					T08B6.1							bra-2				T10H4.13			tpra-1
	oac-11												tni-1			pkc-3	fcp-1		Y42A5A.1	C37C3.11	zipt-2.4	tric-1B.1		pgl-3		clec-210					T10B11.5							nop-1				lsy-12			E01B7.2
	E01A2.1												ubc-1			pms-2	F38H4.4		clec-146	C56G2.4	H06I04.5	scav-2		pgp-12		ZC449.4					srbc-68							F26A1.3							skih-2
	F07F6.7												unc-23			pqn-21	F44F4.9		smg-9	F01F1.11	K09F6.3	irld-60		plk-3		szy-4					T26A5.6							F37C12.1							F02C12.2
	F14B8.4												unc-33			ketn-1	nkb-3		Y57G11C.8	F07C3.9	K09F6.4	mett-10		plx-1							fbxa-74							oac-30							F08G2.7
	nono-1												unc-44			prx-19	F56A12.2		Y57G11C.14	dgn-3	gpcp-1	cpna-2		parg-1							frm-5.2							prp-17							F21D5.1
	ttbk-2												unc-62			ptp-2	ddx-17		Y57G11C.41	ugt-39	riok-1	B0496.2		pqn-67							fbxa-221							F56F4.4							pals-14
	F47B3.4												unc-76			rab-30	F59B2.12		ceh-92	frpr-6	R11G1.1	math-3		pars-1							Y97E10C.1							K08D12.3							pyk-1
	F47B3.5												unc-101			rha-1	H27A22.1		ZK637.12	mks-3	R151.1	C35B1.4		qua-1							ZK121.2							R05G6.4							kbp-3
	F48G7.4												pfd-3			rpn-9	lpin-1		ZK637.15	xrep-4	pfd-5	C35D10.10		rbc-2							H20J04.9							cra-1							usp-48
	bcmo-2												wars-1			rars-1	K02C4.5		ZK809.8	F46F11.8	T26C12.1	C45G9.2		rde-2							C08F1.11							T05A12.3							F33H2.6
	H34I24.2												zyx-1			sad-1	nol-56		rnh-1.2	plpp-1.1	crtc-1	akap-1		ret-1							T19H5.6							pals-33							F34H10.5
	cyp-35B2												tufm-1			sek-1	fecl-1		cyp-13A10	F53F10.2	Y41D4A.7	vps-37		rme-8														Y34B4A.10							wdr-48
	K09F6.4												mdt-19			sel-5	K08E7.5		ZK1320.11	F56D2.3	Y50D7A.8	F16B4.5		rpm-1														Y54G2A.12							F35H8.2
	M02D8.3												sart-3			sem-2	M05D6.5		C03F11.4	F58F12.1	Y65B4A.9	F19B10.1		rsd-2														Y57G7A.6							piki-1
	R13A5.10												B0250.5			sex-1	R06C7.2		C06E4.5	K04C2.2	pfk-1.1	F31D5.2		rsp-7														sut-2							slc-25A42
	R13H9.5												clec-41			sid-1	R08D7.7		irld-22	cif-1	ZK6.6	vpr-1		sax-2														Y71H2B.5							tbcb-1
	R173.3												oxa-1			snf-1	R90.1		C24A11.5	K11G9.1	F32D8.11	math-26		sel-2														Y119C1A.1							F58H1.5
	epg-7												madf-5			spd-2	T03F7.5		C24G6.8	M04F3.5	ZC262.7	F37B4.10		sel-5														T04F3.5							K07C5.3
	tmc-1												olrn-1			sqv-8	eea-1		C33C12.10	T01D1.5	srd-75	nep-15		sma-1														T04A8.18							frpr-15
	T21D12.11												C05C10.2			src-1	set-16		cdgs-1	T22D1.1	ZK418.11	nhr-37		smg-1														F59H6.14							M03C11.1
	mrpl-4												ufd-3			srg-44	T22C1.8		cyp-33C1	srbc-68	flp-28	nhr-142		sop-3														Y73B6BL.288							ugt-59
	hgap-1												nhr-154			srh-154	W01C9.2		cyp-33C2	Y45G12B.2	T25B2.4	F45E4.6		spr-2														ZK938.11							sec-31
	Y39G10AL.1												rnf-121			sri-71	rpb-11		C46A5.6	atln-1		F49E7.2		F26F4.2																					T04C12.8
	Y47D9A.1												spe-44			sri-72	Y6D1A.1		C48E7.1	Y66H1A.5		2024-03-07		sym-4																					vps-39
	stim-1												rilp-1			sru-31	Y38E10A.14		coel-1	exos-2		F55A12.5		taf-1																					T21B10.3
	rbm-39												pph-6			sru-40	spat-2		afmd-1	ZC190.4		srb-13		taf-12																					alg-5
	Y82E9BR.2												C34E11.2			srw-14	mcd-1		nep-12	ZC487.2		mrpl-24		itsn-1																					T25B9.9
	Y82E9BR.8												C41G6.16			srw-15	Y53F4B.1		F36D4.5	srbc-27		H28G03.1		kdin-1																					clec-29
	ZK185.1												C54G4.9			stc-1	Y57G11C.40		F37A4.3	suds-3		spe-49		tim-1																					syx-17
	lron-2												F01G10.5			str-84	Y67H2A.10		srt-19	F30A10.13		M01E11.1		tnt-2																					W09G3.1
	K07F5.17												F02H6.2			str-252	Y75B12B.10		srt-20			M02B7.2		tnt-3																					Y32B12C.3
	F26D11.12												srbc-61			taf-7.1	pdpr-1		F48C1.9			ergo-1		tnt-4																					Y45F10B.8
	W02H5.16												F09E8.2			tag-68	ZC84.6		prp-17			sti-1		twk-2																					Y45F10B.9
													F13D12.8			tag-123	mlck-1		sorf-2			igcm-2		twk-7																					Y48G10A.3
													acp-3			ivns-1	ZK262.9		F58F12.2			T05C3.2		twk-8																					Y51A2A.4
													shw-1			tam-1	tpk-1		H10E21.1			T07D3.9		twk-11																					arrd-2
													ser-5			tbb-4	ZK669.3		M57.2			natc-1		twk-17																					Y52B11A.3
													srz-48			teg-1	ZK899.2		clec-44			fip-2		twk-42																					lonp-2
													F25H9.6			twk-7	ZK1067.2		flp-26			acd-5		ubl-1																					Y116A8C.11
													F28H7.7			ulp-4	cdk-11.1		T05A12.3			afd-1		ulp-4																					nhr-229
													F33H1.4			unc-22	C06E1.9		T07A9.8			Y39H10A.6		unc-26																					ZC376.6
													F35C12.3			tln-1	C08G9.2		ttr-30			comt-4		unc-36																					pyk-2
													oac-20			unc-52	math-13		T19D12.9			Y59E9AL.4		unc-44																					spv-1
													F46B6.2			unc-62	dyci-1		T20B12.7			Y73E7A.1		unc-77																					cyp-34A8
													F47B8.3			unc-71	crh-2		algn-1			ZC132.3		unc-80																					B0244.5
													F52D10.2			unc-89	C28C12.1		irld-15			gck-2		unc-89																					C15F1.2
													F54F7.2			unc-130	C33E10.5		Y22D7AL.10			prkl-1		trr-1																					C16D9.4
													F58B4.6			vab-10	zgpa-1		Y32H12A.8			ZK652.8		pbrm-1																					fln-2
													ric-7			vps-35	C37C3.12		otub-2			rnh-1.1		utp-20																					C25H3.7
													golg-4			zmp-1	math-21		atg-3			ZK1290.13		chd-7																					C25H3.11
													K01F9.2			zyg-1	C45G9.10		zipt-15			ZK783.6		B0379.6																					C34B2.3
													ent-3			wwp-1	C45H4.13		Y61A9LA.1			F34D10.9		C01A2.1																					hpo-27
													sre-7			wts-1	pitr-1		Y61A9LA.11			F26F2.10		catp-4																					C37A2.8
													srz-61			B0019.2	C52E12.1		Y67D8C.9			F36H5.14		C03C10.7																					cec-2
													K10D3.4			C08B11.8	CD4.1		tag-266			ZC132.11		C04G2.2																					gos-28
													M01F1.4			vgln-1	tat-6		R13A1.10					pro-2																					hmgs-1
													chl-1			C08H9.3	nep-8		bus-1					catp-8																					che-10
													ymel-1			C12D8.15	F23H11.4		F46C3.6					C15A11.2																					sre-24
													R01H10.7			tomm-40	nep-12		trpp-1					C15C6.3																					gakh-1
													tceb-3			tram-1	figl-1							C17E4.10																					F48B9.1
													scav-5			trpa-1	cec-5							C18D11.3																					F53B1.4
													nhr-207			tbc-19	F35A5.1							C18E9.2																					F56C9.6
													T03D8.7			C31G12.1	F39C12.1							C25F9.2																					F56F11.4
													nra-2			C33D9.3	F41H10.4							C26E1.2																					cysl-4
													T05F1.4			C33G3.5	fbxc-39							tofu-1																					kcc-3
													T05H10.4			C34B7.2	glb-16							dmd-10																					cif-1
													fbxa-197			C34F6.10	oac-31							C34F6.5																					R05D3.3
													T10B10.3			best-8	nath-10							C35C5.10																					srt-30
													T13H5.1			C46C2.2	slx-1							pxd-1																					R193.3
													T13H5.6			gem-1	F57F4.2							C41G7.6																					let-355
													T26E3.4			D2005.4	F59C12.3							fbxa-140																					T07E3.3
													immt-2			pde-3	K04G7.1							C47E12.10																					math-41
													W08E3.4			nlp-59	vms-1							nhr-165																					T22B2.5
													Y17G7B.17			F07C6.4	K10C2.1							glct-4																					ell-1
													Y39A1A.20			srbc-61	K12H6.12							drh-3																					Y38C1AB.3
													pro-3			F11E6.9	cdh-1							D2030.2																					Y38C1AB.7
													Y45F10D.10			sre-36	R11G1.1							tkt-1																					nhr-236
													Y47D3A.20			F13B12.3	srab-16							F02H6.2																					iffb-1
													dhhc-2			F14E5.2	rnp-8							din-1																					Y71H2AM.15
													Y48C3A.14			F15H10.7	eppl-1							F10C2.4																					Y73E7A.3
													lin-38			ppfr-1	lmd-5							mig-32																					Y82E9BR.18
													tat-1			vps-36	cerk-1							F14E5.2																					Y102A11A.2
													grdn-1			F17H10.2	T12A2.1							F21H7.2																					Y119D3B.14
													Y52B11A.4			glb-13	fbxa-23							F22D6.15																					ZC250.2
													pno-1			F25B3.2	spat-3							F23B12.7																					ZC513.2
													Y57G11C.3			F26E4.3	T19A5.3							ehbp-1																					ZC581.9
													Y57G11C.38			srz-58	T25B2.2							clsp-1																					Y51F10.11
													nrps-1			wdr-48	algn-1							F28C1.1																					C43F9.11
													srz-47			F36F2.1	W02F12.2							spe-45																					Y55F3BL.4
													Y75B12B.10			F36F2.7	W04C9.4							F31C3.2
													sec-16			F37H8.2	enu-3.4							fasn-1
													B0546.4			mig-38	gadr-4							pole-1
													BE0003N10.1			idha-1	Y18H1A.2							evl-18
													snpn-1			myo-6	cutl-23							clec-62
													lgc-9			F46C5.7	zeel-1							fcp-1
													inst-1			lgc-44	Y48G1BM.6							F37A8.1
													C06G3.6			F49C12.4	Y53G8AR.1							F40D4.13
													C13A10.1			F52E10.4	Y54F10AR.1							F40F9.5
													C25H3.10			srbc-51	Y54G2A.13							cyld-1
													ntl-9			capg-2	stim-1							hda-5
													cnnm-3			F56C4.1	cutl-25							mfap-1
													C34D4.4			F57G8.5	Y69A2AR.12							hpo-35
													srab-6			F58D5.5	Y71F9AL.4							ztf-7
													bicd-1			F59B2.13	fbxa-35							F47B8.5
													C45H4.14			chd-1	ZC190.2							pepm-1
													fhod-1			otpl-8	npp-24							F49B2.6
													snap-1			eak-7	ZK380.2							F49C12.15
													dex-1			mak-1	ZK546.14							fig-1
													E02H9.6			K11D2.5	tag-307							gmeb-2
													F07F6.7			M01G12.9	mrps-24							F54B3.1
													F18A12.7			M03C11.8	Y54G2A.7							F54F12.1
													F20B6.9			M04C3.1	lsy-12							F56F3.4
													F23F12.3			ddb-1	C25H3.17							F56G4.4
													F37C4.6			M106.2								F58B3.4
													F43H9.3			R05D7.3								F59B2.8
													F45C12.9			R09A8.5								JC8.4
													F45E1.1			R10E12.2								K01A11.3
													F46F5.16			T03E6.8								K01G5.5
													denn-4			T04F8.2								mys-2
													tag-304			ugt-55								K07A12.1
													F56D2.8			rsbp-1								pad-2
													nmtn-1			cht-2								K10H10.6
													timp-1			T16G12.8								M117.4
													K07E3.1			srbc-62								cpg-3
													K11H12.1			ppm-2								ztf-15
													K11H12.4			T28D6.7								R07E5.6
													K12H6.6			sek-6								pde-2
													algn-14			W01B6.2								algn-13
													srbc-57			W04E12.2								R10D12.13
													ipla-1			lpr-6								R11D1.10
													mca-2			rhy-1								T01H3.3
													math-39			pptr-1								T05C12.11
													T10B5.3			W08G11.5								T05F1.9
													T12E12.1			Y6B3B.9								T05G5.1
													hrpf-1			hpo-21								zim-1
													zfp-3			lron-10								T08D2.8
													nfyb-1			cept-2								ztf-27
													pcyt-2.1			tat-1								T09F3.5
													pnc-1			Y53F4B.3								set-16
													Y38C1AA.12			Y57A10A.14								T15H9.5
													ekl-7			Y73F4A.1								T23G7.3
													Y41D4B.17			gcn-2								har-2
													Y46E12BL.2			Y105C5A.15								T27A8.4
													frl-1			nep-24								T28C6.3
													Y50D7A.3			irld-20								W03H9.2
													Y53G8AR.5			asna-1								rpi-1
													Y71F9B.1			zipt-2.1								cec-7
													abtm-1			B0303.7								pro-3
													Y82E9BR.14			B0416.7								Y39B6A.43
													Y92H12A.5			C02B8.6								tbc-9
													Y92H12BR.3			C03B1.5								snx-14
													Y110A2AL.1			C04G6.11								ani-1
													mtx-2			ufl-1								hmit-1.1
													ZC416.2			fbxb-13								Y52B11A.10
													nekl-2			C09B9.2								Y53F4B.3
													mlt-7			C09F5.1								Y54G11A.7
													swsn-6			flp-24								phf-14
													F26F2.8			mdt-26								slr-2
													srz-11			ntl-9								Y59A8B.21
													C06H5.8			C28H8.4								Y60A3A.8
													T04C12.11			C32D5.6								ceh-92
													Y105C5A.1269			ubr-1								Y71A12B.11
													F22F7.8			adss-1								Y75B8A.7
													F27E5.9			C37H5.13								atg-4.1
													Y39A3B.7			acin-1								dsbn-1
													ZK470.14			C43H6.3								sql-1
													btb-22			arch-1								Y111B2A.10
																hrpl-1								Y113G7B.12
																abhd-3.2								ZK285.2
																ubr-4								tep-1
																C45E5.1								riok-3
																cyp-33E1								dcaf-1
																tag-294								B0207.5
																aipr-1								B0238.11
																D2092.4								B0403.5
																D2096.5								B0563.7
																nap-1								C01G5.4
																glo-4								C01G5.7
																F09G8.5								catp-2
																lgc-38								C02F12.8
																F23F1.4								C05D11.9
																F23F12.12								C06A5.8
																F25E5.9								snpc-1.1
																F25G6.1								C06E7.2
																F42A9.9								C06G3.5
																F42C5.9								C07H6.4
																mtch-1								cpg-4
																ceh-83								viln-1
																fbxc-39								C14B9.8
																F48C1.9								C16A3.5
																aagr-4								math-9
																npr-28								acdh-2
																ccpp-1								C17F3.3
																lgc-30								C17G10.6
																fbxb-51								C18A11.3
																oac-57								C18B2.2
																K09F6.10								C18B10.6
																srt-54								cht-3
																K12H4.4								ift-43
																K12H6.6								C26E6.12
																M03F8.6								C27A12.2
																M70.1								C27A12.7
																R02F11.3								C30G12.6
																twk-49								C31H1.5
																R12C12.4								C32D5.10
																gcy-28								C32E12.4
																igcm-3								maph-9
																T05A8.3								C35E7.5
																T05A12.4								C35E7.9
																cct-7								ceh-84
																T10E9.2								hrpl-1
																T10H9.1								C44B7.12
																sld-2								C50E3.6
																T22B2.3								C50F7.6
																T23F2.2								lam-2
																plpp-1.2								C54F6.3
																W01A11.7								aipr-1
																W08A12.2								D1037.1
																W08E12.7								atg-13
																paqr-2								D2096.11
																Y38C1AA.12								DC2.5
																Y47G6A.15								E02D9.1
																Y54E10BL.3								F07B7.12
																Y71F9AL.9								F09D12.2
																copa-1								lgc-39
																cogc-3								F09G8.5
																trap-1								F10E9.4
																Y71F9B.6								F10G7.9
																Y71H10B.1								F14F9.3
																Y77E11A.7								F18A1.1
																ZC21.6								polk-1
																ZC190.4								malt-1
																dmsr-9								tipn-1
																ZK6.6								F27D9.2
																ZK484.3								F27D9.4
																K12B6.9								F28C10.1
																srz-38								F29A7.6
																ZK856.14								F29B9.1
																C25B8.8								jmjd-1.2
																T24E12.12								msrp-1
																K11H12.11								clec-180
																K12C11.7								golg-2
																C35D6.13								F33G12.6
																C29E4.15								F35A5.1
																F07G6.10								F39C12.1
																T03E6.9								F41G3.6
																Y70C5A.3								F41H10.12
																C05G5.7								F42G9.1
																F38B7.10								kvs-3
																ZK783.7								F45F2.11
																D1025.11								F48B9.3
																F44F4.15								F52G3.1
																ZK856.18								tag-304
																T28D9.16								F54H12.4
																K05F1.14								spt-16
																								F55F10.1
																								F56C9.3
																								ccpp-1
																								myo-5
																								faah-3
																								H06I04.3
																								athp-2
																								H20J04.4
																								irld-42
																								K05F6.10
																								K07E12.2
																								K09F5.1
																								atg-2
																								M116.5
																								R02D3.4
																								met-2
																								R05G9R.1
																								npp-21
																								egg-5
																								R13D11.10
																								T06A4.1
																								mel-46
																								T06C10.3
																								hrde-4
																								spat-3
																								T20B6.1
																								egg-4
																								T21E12.5
																								T22B11.4
																								T22H9.1
																								jmjc-1
																								cil-7
																								Y8A9A.3
																								Y32H12A.8
																								Y37E11AL.6
																								ttc-7
																								Y39G10AR.15
																								mvk-1
																								rabs-5
																								otub-2
																								Y50D4A.1
																								Y54E10A.12
																								Y54F10BM.1
																								Y54G2A.13
																								ndnf-1
																								Y54H5A.1
																								Y54H5A.2
																								cct-8
																								srz-64
																								Y61A9LA.10
																								cus-2
																								eel-1
																								Y69A2AR.16
																								Y74C9A.1
																								Y92H12A.4
																								Y119C1B.5
																								nstp-3
																								ZK154.5
																								ZK354.3
																								ZK546.14
																								cec-10
																								ZK1127.4
																								lin-15B
																								H37A05.4
																								C38D4.10
																								Y54G2A.44
																								Y49A10A.2
																								T20F5.8
																								C53A5.17
																								D2062.13
																								H04D03.6
																								W05F2.8
																								T04C4.3
																								ZK616.65
[truncated: 98 more columns]
