# Supplementary material for: piRNAs regulate a Hedgehog germline-to-soma pro-aging signal
Source: Nat Aging. 2023 Jan 9;3(1):47–63. doi: 10.1038/s43587-022-00329-2 (PMC10154208; doi:10.1038/s43587-022-00329-2)
Supplement: Supplementary file 4 — List of piRNA-targeted germline-specific mating-induced genes (genes in Supplementary Data 1 that belong to the predicted targets of piRNAs in Supplementary Data 2). [file 43587_2022_329_MOESM4_ESM.xlsx]

## Sheet: Sheet1
Supplementary Data 3
piRNA-targeted genes_germline specific Up after mating
GeneID	Gene name	Base mean	log2(FC)	StdErr	Wald-Stats	P-value	P-adj	FC Rank	P-adj Rank	Score(d)	Numerator(r)	Denominator(s+s0)	SAM rank	Sum Rank	Overall Rank	Gene name	Euk-mPLoc 2.0	SignalP-5.0 Likelihood(Sec/SPI)
F22B5.3	cut-3	52.4191	1.75258	0.287613	6.09355	1.10436e-09	5.57299e-08	2	3	14.331	4.2025	0.293245	4	9	1	cut-3	Extracell	0.9994
F14H12.1	col-165	43.9099	2.38706	0.287867	8.29222	1.11156e-16	1.33464e-14	1	2	9.18532	3.26	0.354914	10	13	2	col-165	Extracell.	0.0134
Y102A11A.5	Y102A11A.5	13.0861	1.32009	0.272173	4.85019	1.23341e-06	2.95172e-05	6	7	23.466	3.9875	0.169927	1	14	3	Y102A11A.5	Nucleus	0.9858
ZK1290.12	wrt-1	21.9288	1.47593	0.28155	5.24218	1.58693e-07	4.8471e-06	3	6	9.53457	4.0775	0.427654	9	18	4	wrt-1	Extracell. Cell membrane.	0.9484
Y62F5A.9	Y62F5A.9	52.0784	1.46083	0.267932	5.45223	4.97414e-08	1.69804e-06	4	5	5.4078	1.9125	0.353656	25	34	5	Y62F5A.9	Nucleus.	0.9909
K01A2.4	K01A2.4	15.0228	1.30777	0.280157	4.668	3.04144e-06	6.66056e-05	7	8	5.75466	1.3625	0.236765	21	36	6	K01A2.4	Endoplasmic reticulum. Nucleus.	0.0005
Y39G10AR.10	epg-2	31.8288	1.15705	0.287039	4.03098	5.55457e-05	0.000812648	12	17	11.5576	2.23	0.192947	7	36	7	epg-2	Cytoplasm.	0.0004
K07A1.13	K07A1.13	329.218	1.14215	0.136279	8.38098	5.24894e-17	6.64611e-15	14	1	5.60474	0.92	0.164147	22	37	8	K07A1.13	Cell membrane. Endoplasmic reticulum.	0.0003
Y44A6D.2	Y44A6D.2	18.0249	1.32882	0.28671	4.63474	3.57391e-06	7.70548e-05	5	10	5.50677	1.7175	0.311889	24	39	9	Y44A6D.2	Extracell.	0.0007
Y49F6A.1	wago-11	24.3764	1.18092	0.28733	4.11	3.95666e-05	0.000602936	11	15	6.85883	1.225	0.178602	18	44	10	wago-11	No sequence
F21C10.7	F21C10.7	17.4599	1.12974	0.283106	3.99053	6.59249e-05	0.000923274	16	18	9.1523	1.4775	0.161435	11	45	11	F21C10.7	Cell membrane. Cytoplasm.	0.0015
C44H4.3	sym-1	17.8433	1.28941	0.286052	4.5076	6.55653e-06	0.00013083	8	11	4.89595	1.0675	0.218037	27	46	12	sym-1	Cell membrane. Cytoplasm. Extracell. Nucleus.	0.9963
Y102A11A.6	Y102A11A.6	40.2269	1.15226	0.27271	4.22522	2.38704e-05	0.000395794	13	13	6.2907	1.4525	0.230896	20	46	13	Y102A11A.6	Endoplasmic reticulum.	0.0005
Y37A1B.7	Y37A1B.7	9.59367	0.942272	0.255792	3.68375	0.000229828	0.00263678	22	22	21.4041	5.08	0.237338	2	46	14	Y37A1B.7	Cytoplasm. Extracell. Nucleus.	0.3379
F13C5.2	F13C5.2	140.82	1.24405	0.206857	6.01406	1.80932e-09	8.6897e-08	10	4	4.34434	1.32	0.303844	33	47	15	F13C5.2	Nucleus.	0.0019
F41G3.12	agr-1	20.5206	1.04472	0.275146	3.79698	0.00014647	0.00181529	18	21	10.1529	2.3075	0.227276	8	47	16	agr-1	Extracell.	0.8304
C34E7.4	C34E7.4	33.3321	1.27351	0.283803	4.48728	7.21384e-06	0.000141513	9	12	4.46277	1.215	0.272252	29	50	17	C34E7.4	Extracell.	0.983
C17G1.7	cysl-1	23.9404	1.08928	0.286229	3.80563	0.000141444	0.00176564	17	20	7.94234	1.53	0.192639	14	51	18	cysl-1	Cytoplasm.	0.0011
Y110A7A.7	Y110A7A.7	220.452	0.796427	0.17111	4.65448	3.24798e-06	7.09058e-05	25	9	6.96374	1.04	0.149345	17	51	19	Y110A7A.7	Extracell.	0.9922
W04A8.4	W04A8.4	68.2697	1.13498	0.280143	4.05144	5.09039e-05	0.000751048	15	16	5.53811	1.05	0.189595	23	54	20	W04A8.4	Cytoplasm. Extracell.	0.0012
ZK1290.8	wrt-10	15.6174	1.03576	0.282956	3.6605	0.000251722	0.00283011	20	23	8.02207	2.285	0.284839	13	56	21	wrt-10	Cytoplasm. Extracell.	0.9973
F46C8.6	dpy-7	7.56667	0.780315	0.253939	3.07284	0.00212033	0.0162152	27	27	12.6683	2.955	0.233259	6	60	22	dpy-7	Cytoplasm.	0.053
F11E6.9	F11E6.9	7.00706	0.731058	0.240111	3.04467	0.00232935	0.0174614	30	28	12.6835	2.7625	0.217802	5	63	23	F11E6.9	Extracell.	0.9599
F43G6.8	F43G6.8	55.1865	1.03788	0.251531	4.12624	3.68737e-05	0.000566484	19	14	4.41972	1.06	0.239834	30	63	24	F43G6.8	Cytoplasm. Nucleus.	0.0009
F52B11.3	noah-2	83.822	0.717292	0.23923	2.99834	0.00271452	0.0197533	31	29	16.0178	3.5025	0.218662	3	63	25	noah-2	Cell membrane. Extracell.	0.9926
F31E9.6	F31E9.6	63.6035	0.985151	0.257863	3.82045	0.00013321	0.0016745	21	19	5.16019	0.98	0.189916	26	66	26	F31E9.6	Chloroplast. Extracell. Mitochondrion. Nucleus.	0.0094
C06G1.2	C06G1.2	6.38182	0.760621	0.237933	3.19678	0.0013897	0.0117929	28	25	7.01704	1.4025	0.199871	16	69	27	C06G1.2	Cell membrane. Nucleus.	0.9792
C56E6.6	lron-15	10.5235	0.748167	0.276201	2.70878	0.00675312	0.0405071	29	31	8.21124	1.8025	0.219516	12	72	28	lron-15	Cell membrane. Extracell. Nucleus.	0.9667
F11C1.1	F11C1.1	57.4495	0.874529	0.248951	3.51285	0.000443327	0.00456706	24	24	4.393	0.75	0.170726	31	79	29	F11C1.1	Cytoplasm. Extracell.	0.002
F47C12.2	clec-78	9.09448	0.712474	0.265742	2.68107	0.00733877	0.0429112	32	34	7.93041	1.1725	0.147849	15	81	30	clec-78	Too large	0.9458
F15B9.7	fmi-1	21.2692	0.887241	0.287962	3.0811	0.00206237	0.0159582	23	26	4.18002	1.2225	0.292463	34	83	31	fmi-1	Cell membrane.	0.9599
F40E10.1	hch-1	7.82151	0.66652	0.247584	2.69209	0.00710056	0.0419409	33	33	6.3973	3.18	0.497085	19	85	32	hch-1	Extracell.	0.9969
T10H10.1	hum-6	12.8923	0.781088	0.282229	2.76756	0.0056477	0.0355933	26	30	4.36701	0.6025	0.137966	32	88	33	hum-6	Cytoplasm.	0.0022
ZC15.8	pqn-94	5.18664	0.617498	0.229249	2.69357	0.00706904	0.0419042	34	32	4.79305	1.145	0.238887	28	94	34	pqn-94	Extracell.	0.9939
