# Supplementary material for: piRNAs regulate a Hedgehog germline-to-soma pro-aging signal
Source: Nat Aging. 2023 Jan 9;3(1):47–63. doi: 10.1038/s43587-022-00329-2 (PMC10154208; doi:10.1038/s43587-022-00329-2)
Supplement: Source Data Fig. 2. — a–c, List of significantly differentially-expressed genes identified from mated versus unmated fog-2 germline small RNA-seq (DESeq2 with Bonferroni adjustment of P values). f, Summary of TE mapped reads from germline mRNA-seq. [file 43587_2022_329_MOESM6_ESM.xlsx]

## Sheet: 2A-C_sRNA Up in mated fog-2 GL
GeneID	Gene name	Base mean	log2(FC)	StdErr	Wald-Stats	P-value	P-adj	Type
VF13D12L.1	inos-1	2634.68	2.9245	0.240179	12.1763	4.15e-34	1.66e-30	protein_coding
Y62F5A.7a	mir-40	4362.18	2.60287	0.222301	11.7088	1.15e-31	1.53e-28	miRNA
F09A5.5a	mir-54	2505.33	2.33508	0.218834	10.6706	1.4e-26	1.4e-23	miRNA
ZK1320.7	ZK1320.7	215.61	4.84188	0.494473	9.792	1.22e-22	8.12e-20	protein_coding
M03A1.3	M03A1.3	131.54	5.28353	0.585769	9.01982	1.88e-19	1.08e-16	protein_coding
WBGene00219687	linc-12	303.8	3.00721	0.33539	8.96632	3.07e-19	1.53e-16	lincRNA
Y116F11A.1	Y116F11A.1	239.367	3.41839	0.393176	8.6943	3.49e-18	1.55e-15	protein_coding
WBGene00219728	linc-16	911.907	2.29893	0.267062	8.60823	7.42e-18	2.97e-15	lincRNA
F20D1.11b	mir-1829.2	2423.24	2.59769	0.302423	8.58959	8.73e-18	3.17e-15	miRNA
Pseudogene:Y17D7C.3	Y17D7C.3	3328.69	1.71611	0.219245	7.82737	4.98e-15	1.66e-12	pseudogene
ZK593.10a	mir-246	664.862	2.23094	0.291422	7.65537	1.93e-14	5.93e-12	miRNA
WBGene00219755	linc-17	105.576	4.28774	0.603107	7.10941	1.17e-12	2.96e-10	lincRNA
F21G4.2	mrp-4	1481.11	1.63147	0.23046	7.0792	1.45e-12	3.22e-10	protein_coding
T05E12.8	T05E12.8	5386.8	1.40734	0.20212	6.96293	3.33e-12	7.01e-10	protein_coding
Pseudogene:C33H5.4	C33H5.4	3283.14	1.63614	0.243053	6.73163	1.68e-11	3.19e-09	pseudogene
T07H6.t2	T07H6.t2	63.4766	4.93111	0.742899	6.63765	3.19e-11	5.79e-09	tRNA
R06C7.8	bub-1	1594.2	1.55828	0.236972	6.57578	4.84e-11	8.42e-09	protein_coding
C28C12.2	mesp-1	3506.21	1.46274	0.226845	6.44816	1.13e-10	1.81e-08	protein_coding
F15E6.1	set-9	7436.08	1.63545	0.253595	6.44904	1.13e-10	1.81e-08	protein_coding
F55A11.9a	mir-61	2608.08	1.39798	0.222237	6.29051	3.16e-10	4.69e-08	miRNA
ZK1055.1	hcp-1	3387.32	1.43307	0.231316	6.19528	5.82e-10	8.02e-08	protein_coding
Y45F10A.2	puf-3	1302.73	1.50858	0.249986	6.03465	1.59e-09	1.99e-07	protein_coding
C18G1.5	hil-4	1146.76	1.76021	0.292567	6.01642	1.78e-09	2.16e-07	protein_coding
Y62F5A.3a	mir-36	633.934	1.73296	0.289296	5.99025	2.1e-09	2.46e-07	miRNA
Y46G5A.5	pisy-1	2584.42	1.33658	0.223902	5.96948	2.38e-09	2.72e-07	protein_coding
Y46G5A.4	snrp-200	6489	1.32651	0.222417	5.96407	2.46e-09	2.73e-07	protein_coding
T21E12.4	dhc-1	2764.28	1.50572	0.253672	5.93572	2.93e-09	3.08e-07	protein_coding
Y53F4B.9	Y53F4B.9	3207.11	1.43753	0.247003	5.8199	5.89e-09	5.89e-07	protein_coding
Pseudogene:F42A6.3	F42A6.3	710.716	1.74088	0.301961	5.76527	8.15e-09	7.95e-07	pseudogene
WBGene00219758	linc-11	677.769	1.64925	0.287796	5.73064	1e-08	9.26e-07	lincRNA
F19C6.6b	mir-49	224.523	2.29059	0.399925	5.72754	1.02e-08	9.26e-07	miRNA
F52B5.3	F52B5.3	764.568	1.51621	0.265711	5.70624	1.16e-08	1.03e-06	protein_coding
T01H3.4	perm-1	444.213	1.62452	0.288755	5.62596	1.84e-08	1.6e-06	protein_coding
C39D10.10a	mir-240	332.1	1.77999	0.316636	5.62158	1.89e-08	1.61e-06	miRNA
F59A3.2	F59A3.2	367.241	1.73161	0.310912	5.56945	2.56e-08	2.13e-06	protein_coding
T21E3.1	egg-4	1762.27	1.32491	0.239101	5.5412	3e-08	2.4e-06	protein_coding
E02H1.3	tag-124	191.773	2.15593	0.390327	5.52338	3.33e-08	2.61e-06	protein_coding
ZK546.15	try-1	149.45	2.50371	0.454498	5.50873	3.61e-08	2.78e-06	protein_coding
F10G7.3	unc-85	3222.28	1.43405	0.261719	5.47935	4.27e-08	3.22e-06	protein_coding
K08E7.3	let-99	1033.05	1.42079	0.26062	5.45158	4.99e-08	3.7e-06	protein_coding
T19H12.2	T19H12.2	3423.85	1.21257	0.22319	5.43287	5.55e-08	4.03e-06	protein_coding
M04B2.1	mep-1	2262.43	1.31405	0.247726	5.30443	1.13e-07	7.93e-06	protein_coding
T24D8.11	T24D8.11	216.404	2.16967	0.410842	5.28102	1.28e-07	8.86e-06	ncRNA
K07A12.2	egg-6	4083.23	1.13058	0.215666	5.24227	1.59e-07	1.07e-05	protein_coding
K09H11.3	rga-3	2330.3	1.2483	0.240433	5.1919	2.08e-07	1.3e-05	protein_coding
R12E2.10	egg-5	2366.08	1.38429	0.266925	5.18608	2.15e-07	1.32e-05	protein_coding
F10G7.4	scc-1	2128.45	1.25232	0.241743	5.18037	2.21e-07	1.34e-05	protein_coding
Y73B6BL.38	puf-11	1486.48	1.19678	0.234096	5.11233	3.18e-07	1.84e-05	protein_coding
Y71F9B.7	plk-2	904.522	1.37836	0.27004	5.10426	3.32e-07	1.87e-05	protein_coding
C17G1.14	C17G1.14	1485.8	1.67728	0.329279	5.09379	3.51e-07	1.95e-05	protein_coding
C06G3.2	klp-18	4364.41	1.10941	0.219273	5.05951	4.2e-07	2.3e-05	protein_coding
H02I12.5	memi-3	1338.64	1.42313	0.28239	5.0396	4.67e-07	2.52e-05	protein_coding
F25D7.4	maph-1.2	3885.18	1.28478	0.256217	5.01441	5.32e-07	2.79e-05	protein_coding
Y34D9A.4	spd-1	2263.68	1.21736	0.242877	5.01224	5.38e-07	2.79e-05	protein_coding
F19C6.6a	mir-49	125.288	3.05859	0.612154	4.99645	5.84e-07	2.99e-05	miRNA
Y62E10A.14	memi-2	1110.28	1.25761	0.252617	4.97831	6.41e-07	3.25e-05	protein_coding
K07D4.3	rpn-11	998.653	1.186	0.24062	4.92894	8.27e-07	4.13e-05	protein_coding
W02B12.2	rsp-2	683.113	1.44506	0.293385	4.92547	8.42e-07	4.15e-05	protein_coding
T25E12.5	gyg-2	581.186	1.3639	0.27731	4.91831	8.73e-07	4.21e-05	protein_coding
Y75B7AL.4a	rga-4	665.314	1.46681	0.30081	4.87621	1.08e-06	5.15e-05	protein_coding
F23C8.4	ubxn-1	229.854	1.73372	0.356323	4.86558	1.14e-06	5.31e-05	protein_coding
WBGene00219707	linc-8	279.242	1.68685	0.348407	4.84162	1.29e-06	5.79e-05	lincRNA
Y17G9B.9	memi-1	1146.17	1.5641	0.323604	4.83337	1.34e-06	5.9e-05	protein_coding
K10C3.2	ensa-1	304.263	1.61773	0.334946	4.82982	1.37e-06	5.94e-05	protein_coding
Y62F5A.8a	mir-41	16122.7	1.06477	0.220636	4.82592	1.39e-06	5.99e-05	miRNA
W05B10.1	his-74	431.664	1.52441	0.3161	4.82257	1.42e-06	6.03e-05	protein_coding
K12D12.1	top-2	3664.5	1.09173	0.227006	4.80928	1.51e-06	6.38e-05	protein_coding
K12D12.5	K12D12.5	565.69	1.41548	0.295517	4.78985	1.67e-06	6.95e-05	protein_coding
Y18D10A.13	pad-1	577.268	1.45403	0.305007	4.76721	1.87e-06	7.7e-05	protein_coding
T07D1.7a	mir-82	262.404	1.99508	0.422585	4.72113	2.35e-06	9.28e-05	miRNA
F54D5.8	dnj-13	358.009	1.55882	0.330984	4.70967	2.48e-06	9.63e-05	protein_coding
F22B5.7	zyg-9	1456.54	1.12278	0.239564	4.68679	2.78e-06	0.000106715	protein_coding
W07E6.1	nol-2	417.082	1.50453	0.321789	4.67552	2.93e-06	0.000111671	protein_coding
Y59A8B.1a	dpy-21	600.65	1.48074	0.317004	4.67103	3e-06	0.000113064	protein_coding
F55A11.12a	mir-250	7611.68	1.03141	0.221333	4.65998	3.16e-06	0.000117094	miRNA
F43G6.7	F43G6.7	327.066	1.60262	0.345961	4.63238	3.61e-06	0.000132621	protein_coding
F35A5.10	F35A5.10	184.946	2.32799	0.508223	4.58064	4.64e-06	0.000164047	ncRNA
W02A2.7	mex-5	664.203	1.35343	0.295611	4.5784	4.69e-06	0.000164359	protein_coding
T09A5.13a	mir-57	7432.35	1.05848	0.231522	4.57183	4.83e-06	0.000167864	miRNA
C09H10.7	apc-17	337.232	1.46021	0.319539	4.56974	4.88e-06	0.000167864	protein_coding
C39E9.12	C39E9.12	1304.22	1.12006	0.245168	4.56854	4.91e-06	0.000167864	protein_coding
M01E11.6	klp-15	5784.23	1.01989	0.223343	4.56648	4.96e-06	0.000168087	protein_coding
F58G1.1	wago-4	2358.85	1.10376	0.243022	4.54183	5.58e-06	0.000187413	protein_coding
C17F4.5	fbxc-50	226.54	1.67125	0.368869	4.53076	5.88e-06	0.00019265	protein_coding
F26H9.1	prom-1	177.615	1.75581	0.388177	4.5232	6.09e-06	0.000198033	protein_coding
Y48G1BL.2a	atm-1	233.467	1.85986	0.411413	4.52066	6.16e-06	0.000198809	protein_coding
C25A1.8	clec-87	1662.72	1.15012	0.255951	4.4935	7.01e-06	0.000220616	protein_coding
T10B5.6	knl-3	1412.91	1.12154	0.249767	4.49034	7.11e-06	0.000222163	protein_coding
F59A6.5	F59A6.5	1174.2	1.06313	0.237128	4.48336	7.35e-06	0.00022778	protein_coding
F15B9.4	inft-2	2930.19	1.09685	0.245015	4.47667	7.58e-06	0.000233218	protein_coding
F55A12.5	F55A12.5	378.782	2.06581	0.462392	4.46766	7.91e-06	0.000237207	protein_coding
Y71F9B.3	yop-1	696.198	1.41454	0.319708	4.42448	9.67e-06	0.000276923	protein_coding
D2030.6	prg-1	3170.94	1.02958	0.233278	4.41352	1.02e-05	0.000288448	protein_coding
W06B4.1	W06B4.1	321.026	1.58158	0.360813	4.38336	1.17e-05	0.000329107	protein_coding
W01D2.7	W01D2.7	2650.23	0.967495	0.221395	4.36999	1.24e-05	0.000345055	ncRNA
Y110A7A.17a	mat-1	374.818	1.64129	0.376991	4.35365	1.34e-05	0.00036672	protein_coding
Y51H4A.12	set-26	1634.97	1.09287	0.251311	4.34867	1.37e-05	0.00037122	protein_coding
C10H11.10	kca-1	1253.78	1.13218	0.262376	4.31511	1.6e-05	0.000415998	protein_coding
F46F2.8b	mir-4812	174.296	1.91196	0.443328	4.31275	1.61e-05	0.000415998	miRNA
T12E12.3	T12E12.3	3446.86	1.0071	0.233514	4.31279	1.61e-05	0.000415998	protein_coding
T07A9.14	T07A9.14	2691.31	0.9767	0.226656	4.30917	1.64e-05	0.000419102	protein_coding
F55A3.3	spt-16	744.539	1.16979	0.271521	4.30827	1.65e-05	0.000419102	protein_coding
WBGene00219699	linc-22	166.98	1.95477	0.45472	4.29884	1.72e-05	0.000434562	lincRNA
F26A3.3	ego-1	753.838	1.16407	0.271355	4.28982	1.79e-05	0.000449738	protein_coding
C10F3.1	cpg-4	484.463	1.20666	0.281519	4.28626	1.82e-05	0.000454161	protein_coding
F40F11.2	mig-38	698.099	1.25828	0.294177	4.27729	1.89e-05	0.000467006	protein_coding
C41G7.2	klp-16	5724.53	0.926357	0.217292	4.26318	2.02e-05	0.000494443	protein_coding
Y6D1A.1	Y6D1A.1	614.034	1.14955	0.269778	4.2611	2.03e-05	0.000496036	protein_coding
F32D1.10	mcm-7	1011.22	1.02974	0.243308	4.23225	2.31e-05	0.000550733	protein_coding
T03F1.9	hcp-4	1446.32	1.19083	0.281356	4.23246	2.31e-05	0.000550733	protein_coding
K02E2.11	K02E2.11	206.719	1.52434	0.361293	4.21914	2.45e-05	0.000580307	protein_coding
H27M09.3	syp-4	577.467	1.16961	0.278308	4.20257	2.64e-05	0.000617149	protein_coding
F22B3.4	gfat-2	1189.16	1.05825	0.252318	4.1941	2.74e-05	0.000636964	protein_coding
C32E8.11	ubr-1	667.388	1.22032	0.291953	4.17986	2.92e-05	0.000674244	protein_coding
Y48G1A.4	nol-14	379.353	1.38898	0.332424	4.17833	2.94e-05	0.000674896	protein_coding
F28C6.2	aptf-3	434.671	1.21457	0.292261	4.15578	3.24e-05	0.000740793	protein_coding
Y62F5A.15	Y62F5A.15	159.121	1.67711	0.404275	4.14844	3.35e-05	0.000756291	ncRNA
W02D9.3	hmg-20	280.894	1.34739	0.325701	4.13688	3.52e-05	0.000790935	protein_coding
Pseudogene:C06A1.4	C06A1.4	1466.23	0.999405	0.242158	4.12708	3.67e-05	0.000816241	pseudogene
F10B5.7	rrf-3	422.007	1.28476	0.312707	4.1085	3.98e-05	0.000879881	protein_coding
F28D9.1	rsr-1	1077.66	1.11505	0.271565	4.10603	4.03e-05	0.000884438	protein_coding
M01E5.4	M01E5.4	320.267	1.3641	0.332434	4.10337	4.07e-05	0.000889789	protein_coding
F38B7.5	duo-1	872.896	1.06616	0.260042	4.09995	4.13e-05	0.000893339	protein_coding
F11E6.7	F11E6.7	633.395	1.09312	0.267088	4.09276	4.26e-05	0.000916492	protein_coding
T01C3.3	T01C3.3	861.245	1.27037	0.311832	4.07388	4.62e-05	0.00098877	protein_coding
Y92H12BR.2	Y92H12BR.2	148.463	1.73853	0.427262	4.069	4.72e-05	0.00100435	protein_coding
ZK455.9b	mir-254	880.657	1.1248	0.277072	4.05958	4.92e-05	0.0010347	miRNA
Y69A2AR.28	Y69A2AR.28	266.077	1.348	0.332165	4.05821	4.94e-05	0.00103534	protein_coding
F22E5.17	F22E5.17	137.561	1.74579	0.430891	4.05158	5.09e-05	0.00105899	protein_coding
C55B7.1	glh-2	747.617	1.08376	0.267563	4.0505	5.11e-05	0.00105899	protein_coding
ZK822.t1	ZK822.t1	214.383	3.11899	0.770859	4.04612	5.21e-05	0.00107342	tRNA
F54A3.2	F54A3.2	1499.79	0.962906	0.238209	4.04226	5.29e-05	0.00107742	protein_coding
Y14H12B.2	Y14H12B.2	1748.36	1.15184	0.284992	4.04165	5.31e-05	0.00107742	protein_coding
Y57A10A.31	Y57A10A.31	1182.73	1.07894	0.267954	4.0266	5.66e-05	0.00113719	protein_coding
H21P03.1	mbf-1	183.043	1.62817	0.40505	4.01968	5.83e-05	0.00115627	protein_coding
F36A4.7	ama-1	2554.42	0.919688	0.229074	4.0148	5.95e-05	0.00116629	protein_coding
Y54E2A.3	tac-1	701.702	1.26929	0.317819	3.99376	6.5e-05	0.00124435	protein_coding
K08D12.1	pbs-1	476.747	1.29748	0.325413	3.98717	6.69e-05	0.0012733	protein_coding
Y110A7A.18	ppw-2	2040.5	0.950444	0.238479	3.98544	6.74e-05	0.00127658	protein_coding
ZC518.2	sec-24.2	573.082	1.23295	0.309649	3.98175	6.84e-05	0.0012904	protein_coding
F38A1.8	F38A1.8	107.668	1.84533	0.4646	3.97186	7.13e-05	0.00133888	protein_coding
ZK524.4	ZK524.4	220.831	1.59186	0.40113	3.96844	7.23e-05	0.00135191	protein_coding
C47E12.7	rrp-1	171.239	1.7003	0.431835	3.93738	8.24e-05	0.00150419	protein_coding
T19B10.5	T19B10.5	108.441	2.43654	0.622505	3.9141	9.07e-05	0.00164945	protein_coding
ZK867.2	ZK867.2	198.284	1.67715	0.430021	3.90016	9.61e-05	0.00172857	protein_coding
T24F1.2	samp-1	401.884	1.292	0.331325	3.8995	9.64e-05	0.00172857	protein_coding
F53G2.6	tsr-1	507.054	1.18368	0.304559	3.88654	0.000101684	0.00180726	protein_coding
C37A2.2	pqn-20	416.273	1.21821	0.313703	3.88331	0.000103044	0.00182332	protein_coding
Y71F9AL.9	Y71F9AL.9	759.126	1.06222	0.273871	3.87853	0.000105089	0.00184378	protein_coding
C32F10.5	hmg-3	328.225	1.24799	0.321952	3.87633	0.000106044	0.00184378	protein_coding
F21A3.5	prde-1	161.963	1.58114	0.408432	3.87124	0.000108284	0.00185995	protein_coding
W09C5.2	unc-59	284.352	1.28776	0.332658	3.87112	0.000108335	0.00185995	protein_coding
T16A1.8	fbxb-37	229.92	1.48887	0.385675	3.86043	0.000113188	0.00193435	protein_coding
Y47G6A.12	44075	888.692	0.949503	0.246063	3.85878	0.000113955	0.00193917	protein_coding
Y39B6A.33	Y39B6A.33	359.335	1.33434	0.345971	3.8568	0.000114879	0.00194662	protein_coding
Y105E8A.19	yars-1	390.091	1.14787	0.298075	3.85092	0.000117674	0.00198555	protein_coding
T23B12.4	natc-1	326.451	1.22327	0.319454	3.82926	0.000128531	0.00215965	protein_coding
M18.5	ddb-1	272.607	1.36285	0.356073	3.82745	0.00012948	0.00216648	protein_coding
F58F6.4	rfc-2	159.45	1.66908	0.436261	3.82588	0.000130304	0.00217119	protein_coding
ZK816.3	ZK816.3	118.411	1.83481	0.480205	3.82089	0.00013297	0.00220641	protein_coding
Y18D10A.19	fkb-2	899.208	1.04555	0.275686	3.79253	0.000149122	0.00244401	protein_coding
C07D8.6	C07D8.6	271.884	1.34796	0.355583	3.79085	0.000150134	0.00245056	protein_coding
C34F11.5	C34F11.5	198.771	1.538	0.4091	3.75948	0.000170264	0.00269705	protein_coding
Y48E1A.1a	rpoa-1	1214.28	0.952109	0.253683	3.75314	0.000174631	0.0027377	protein_coding
F57C9.5	htp-3	640.12	1.05148	0.28017	3.753	0.000174729	0.0027377	protein_coding
Y47G6A.23	lpd-3	406.024	1.18308	0.316131	3.74236	0.000182297	0.00282561	protein_coding
F13E9.14	F13E9.14	121.083	1.93193	0.516638	3.73942	0.000184442	0.00284781	protein_coding
F41G3.6	F41G3.6	148.312	1.62947	0.438007	3.72019	0.000199077	0.00306195	protein_coding
D2096.8	nap-1	880.692	1.03015	0.277051	3.71827	0.000200592	0.00307344	protein_coding
ZK430.7	ZK430.7	169.693	1.44892	0.391607	3.69992	0.000215666	0.00327927	protein_coding
W09C5.1	W09C5.1	223.942	1.30363	0.353324	3.68962	0.000224585	0.0033624	protein_coding
F08B4.5	pole-2	225.02	1.49493	0.40728	3.67051	0.000242067	0.00358528	protein_coding
F29B9.6	ubc-9	229.832	1.40423	0.383505	3.66157	0.000250677	0.00368551	protein_coding
C14A4.1	dohh-1	225.772	1.35609	0.371319	3.65209	0.000260114	0.00378688	protein_coding
VW02B12L.3	ebp-2	895.767	0.961553	0.263361	3.65108	0.000261143	0.00378688	protein_coding
C05C8.4	gei-6	1510.75	0.840146	0.230122	3.65086	0.00026136	0.00378688	protein_coding
F53F4.11	F53F4.11	463.252	1.13972	0.312728	3.64444	0.00026798	0.00386287	protein_coding
Y51H7C.11	nol-6	518.677	1.32455	0.363885	3.64002	0.000272617	0.0038797	protein_coding
F56A3.4	spd-5	1656.77	0.899131	0.24709	3.63887	0.000273834	0.0038832	protein_coding
Y87G2A.1	Y87G2A.1	228.52	1.30026	0.357784	3.6342	0.000278849	0.00394035	protein_coding
Pseudogene:Y48G1BL.3	Y48G1BL.3	517.878	1.22057	0.338684	3.60385	0.000313536	0.00430068	pseudogene
Y94H6A.5a	Y94H6A.5	283.855	1.18101	0.327724	3.60366	0.000313763	0.00430068	protein_coding
F32A11.1	F32A11.1	127.22	1.57579	0.438879	3.5905	0.000330049	0.00448934	protein_coding
K04G2.2	aho-3	255.223	1.30093	0.362624	3.58753	0.000333822	0.00452527	protein_coding
K05C4.2	K05C4.2	1102.3	0.890245	0.248331	3.58491	0.000337198	0.00455146	protein_coding
F38E11.5	copb-2	982.338	0.875815	0.244506	3.58198	0.000341001	0.00457605	protein_coding
K10B2.5	ani-2	761.716	0.991224	0.276858	3.58026	0.000343257	0.00459091	protein_coding
T04A11.6	him-6	483.067	1.05834	0.297236	3.5606	0.000370003	0.00489948	protein_coding
R166.4	pro-1	237.417	1.35448	0.381919	3.5465	0.000390389	0.00513541	protein_coding
C50F4.11	mdf-1	716.747	1.02674	0.289794	3.543	0.000395599	0.00518689	protein_coding
F55F8.3	F55F8.3	250.645	1.27124	0.360327	3.52801	0.000418695	0.00543624	protein_coding
Y41E3.18	Y41E3.18	181.136	1.6857	0.479331	3.51677	0.000436833	0.00565338	protein_coding
Y47G6A.28	tag-63	886.955	0.928408	0.264599	3.50873	0.000450247	0.00575252	protein_coding
T06E6.1	T06E6.1	437.458	1.08975	0.310838	3.50583	0.000455184	0.00579708	protein_coding
F55A12.8	nath-10	446.165	1.06983	0.305653	3.50014	0.000465022	0.00590357	protein_coding
T07D1.6a	mir-81	68.9802	2.20879	0.631842	3.4958	0.000472641	0.00596869	miRNA
Y57A10A.28	tric-1B.2	135.532	1.87145	0.535922	3.49202	0.000479378	0.00598788	protein_coding
ZK180.1	gbb-2	667.219	1.1454	0.328141	3.49057	0.000481993	0.00598788	protein_coding
Y59A8B.6	prp-6	516.073	1.17527	0.336708	3.49049	0.000482145	0.00598788	protein_coding
T07D4.4a	ddx-19	149.675	1.49465	0.432568	3.4553	0.000549691	0.00667243	protein_coding
B0414.5	cpb-3	757.826	1.03069	0.298331	3.45484	0.000550613	0.00667243	protein_coding
ZC308.1a	gld-2	196.722	1.50089	0.434893	3.45118	0.000558145	0.00672296	protein_coding
F59D6.9b	mir-1821	100.099	1.92875	0.559258	3.44877	0.000563149	0.00674261	miRNA
Y97E10AR.4	Y97E10AR.4	307.727	1.14256	0.331463	3.44703	0.000566791	0.00676596	protein_coding
Y73B6BL.25	acp-7	118.379	2.10715	0.613458	3.43487	0.000592843	0.00703495	protein_coding
T01E8.5	nrde-2	1311.77	0.850002	0.247864	3.42931	0.000605107	0.00708207	protein_coding
B0024.11	B0024.11	251.319	1.23352	0.359726	3.42906	0.000605668	0.00708207	protein_coding
C52E12.4	lst-6	530.904	1.04245	0.304884	3.41917	0.000628136	0.00725987	protein_coding
ZK430.1	toe-1	1316.11	0.822756	0.241498	3.40689	0.000657086	0.00755484	protein_coding
Y48E1B.12	csc-1	462.566	1.02847	0.302633	3.39841	0.000677798	0.00776144	protein_coding
C45G3.1	aspm-1	1070.5	0.846067	0.249036	3.39736	0.000680384	0.00776144	protein_coding
C01H6.5c	nhr-23	180.003	1.36894	0.402983	3.39702	0.000681237	0.00776144	protein_coding
Y110A7A.16	elpc-1	294.579	1.36662	0.403289	3.38868	0.000702289	0.00795596	protein_coding
H25K10.89	21ur-7654	125.412	1.54384	0.457403	3.37523	0.000737533	0.00830063	piRNA
T24E12.12	T24E12.12	194.181	1.73751	0.514862	3.37471	0.000738941	0.00830063	protein_coding
Y57A10A.1	Y57A10A.1	440.383	0.974151	0.289169	3.3688	0.00075497	0.00840982	protein_coding
ZK930.1a	vps-15	673.095	1.00996	0.300208	3.36419	0.000767691	0.00852777	protein_coding
H02I12.1	cbd-1	3137.54	1.07782	0.320628	3.3616	0.000774933	0.00858436	protein_coding
C39D10.10b	mir-240	545.078	1.00713	0.299688	3.3606	0.000777748	0.00859175	miRNA
C02B10.4	C02B10.4	156.083	1.36755	0.408027	3.35163	0.000803377	0.00882611	protein_coding
Y41E3.9a	fcd-2	147.826	1.43126	0.430409	3.32534	0.000883097	0.00950283	protein_coding
ZK930.10a	mir-44	160.15	1.53253	0.461007	3.32431	0.000886361	0.00950283	miRNA
K01C8.9	nst-1	284.92	1.20444	0.362412	3.32341	0.000889242	0.00950823	protein_coding
F52C12.3	tsen-54	172.695	1.2906	0.388588	3.32126	0.000896134	0.00953096	protein_coding
F43G6.10	F43G6.10	123.646	1.77145	0.533602	3.3198	0.000900816	0.00955334	protein_coding
F39F10.4	F39F10.4	158.963	1.53528	0.462909	3.31659	0.000911233	0.00961483	protein_coding
K08F11.5	miro-1	254.111	1.24865	0.376582	3.31575	0.000913978	0.00961841	protein_coding
W01B6.9	ndc-80	227.885	1.31089	0.397677	3.29635	0.000979484	0.0101739	protein_coding
Y18D10A.17	car-1	2213.44	0.75639	0.22966	3.29353	0.00098939	0.0102237	protein_coding
T23H2.3	T23H2.3	493.326	1.05456	0.321634	3.27876	0.00104264	0.0106255	protein_coding
F45F2.10	F45F2.10	489.923	1.03068	0.314393	3.27832	0.00104427	0.0106255	protein_coding
W05F2.3	W05F2.3	358.998	1.2846	0.392554	3.27242	0.00106632	0.0107411	protein_coding
F29D11.2	capg-1	387.099	0.954887	0.29272	3.26211	0.00110585	0.0110834	protein_coding
F41H10.10	htp-1	1690.01	0.737696	0.226409	3.25824	0.00112106	0.0112078	protein_coding
B0205.11	mrpl-9	128.862	1.49971	0.460409	3.25734	0.0011246	0.0112152	protein_coding
T23B12.2	mrpl-4	142.18	1.53584	0.472547	3.25014	0.00115349	0.0114462	protein_coding
H05L14.2	H05L14.2	572.566	1.00428	0.31005	3.23907	0.00119918	0.0117459	protein_coding
C26D10.2a	hel-1	360.41	1.04286	0.322698	3.2317	0.00123057	0.0120026	protein_coding
Pseudogene:Y105C5A.1271	Y105C5A.1271	84.191	1.66333	0.515479	3.22677	0.00125195	0.0121814	protein_coding
F57H12.1	arf-3	215.315	1.25895	0.390241	3.22608	0.001255	0.0121814	protein_coding
C32E8.8	ptr-2	474.446	0.98319	0.305584	3.21741	0.00129352	0.0124947	protein_coding
F18C12.3	F18C12.3	205.992	1.16256	0.361762	3.2136	0.00131083	0.012601	protein_coding
F39B2.1	hinf-1	381.452	1.05626	0.330737	3.19367	0.00140479	0.0133438	protein_coding
R06C7.1	wago-1	923.409	0.880768	0.276494	3.18549	0.0014451	0.0136942	protein_coding
B0414.6	glh-3	378.208	1.06964	0.336126	3.18227	0.00146126	0.0138146	protein_coding
T02H6.2	thoc-1	278.948	1.18331	0.372014	3.18082	0.0014686	0.0138513	protein_coding
F15H9.t1	F15H9.t1	207.622	1.21992	0.383803	3.1785	0.00148038	0.0138702	tRNA
Y53C12A.1	wee-1.3	510.818	0.946514	0.297798	3.17838	0.00148102	0.0138702	protein_coding
Y48C3A.7	mac-1	702.133	0.946701	0.29825	3.17419	0.00150256	0.0140391	protein_coding
Y18D10A.11	Y18D10A.11	517.867	1.03639	0.326718	3.17212	0.00151331	0.0141066	protein_coding
C47B2.4	pbs-2	361.759	1.07297	0.338809	3.16689	0.00154078	0.014296	protein_coding
Y105C5A.1	Y105C5A.1	148.289	1.40299	0.443191	3.16564	0.00154741	0.0143243	protein_coding
ZK973.3	pdp-1	161.197	1.23963	0.391774	3.16414	0.00155544	0.0143323	protein_coding
F26E4.4	F26E4.4	239.946	1.07752	0.340689	3.16278	0.00156271	0.0143662	protein_coding
Y39G10AR.8	eif-2gamma	213.466	1.24866	0.39498	3.16133	0.00157053	0.0143869	protein_coding
Y55F3C.2	srt-23	485.31	1.33009	0.420868	3.16034	0.00157584	0.0143869	protein_coding
M176.2	gss-1	406.262	0.983106	0.311185	3.15923	0.00158186	0.0143869	protein_coding
Pseudogene:Y105C5A.25	Y105C5A.25	215.748	1.2582	0.398286	3.15903	0.00158296	0.0143869	pseudogene
Y57G11C.34	mrps-7	61.7127	1.71153	0.542513	3.15481	0.001606	0.0145633	protein_coding
ZK945.3	puf-12	436.158	1.04365	0.331463	3.14861	0.00164047	0.0148421	protein_coding
Y17G7B.15a	cnt-1	65.6555	1.93186	0.613743	3.14767	0.00164578	0.0148566	protein_coding
F41G3.14	exos-8	118.431	1.52277	0.484038	3.14597	0.00165538	0.0148755	protein_coding
W03F8.4	W03F8.4	158.22	1.3066	0.415411	3.14532	0.00165903	0.0148755	protein_coding
C06A1.1	cdc-48.1	944.901	0.87854	0.279654	3.14152	0.00168074	0.0150028	protein_coding
W01A11.2	dgtr-1	174.426	1.34181	0.428547	3.13108	0.00174164	0.0153749	protein_coding
W01G7.5	lem-2	309.926	1.08527	0.346905	3.12845	0.00175731	0.015479	protein_coding
F22F1.t5	F22F1.t5	2384.2	0.825438	0.265089	3.11382	0.00184682	0.0161485	tRNA
T05H10.1	T05H10.1	548.075	0.84617	0.271858	3.11254	0.00185485	0.0161496	protein_coding
K08H10.4	uda-1	164.386	1.27424	0.409449	3.11209	0.00185767	0.0161496	protein_coding
F15D4.1	btf-1	584.822	0.960006	0.308691	3.10993	0.00187133	0.0162331	protein_coding
K05C4.5	K05C4.5	418.772	1.1025	0.354586	3.10925	0.00187564	0.0162352	protein_coding
Y4C6B.1	Y4C6B.1	303.263	1.00447	0.323243	3.10747	0.00188694	0.0162978	protein_coding
Y59A8B.7	ebp-1	82.5321	1.57185	0.506028	3.10625	0.00189474	0.0163299	protein_coding
F59H6.8	bath-21	274.496	1.30226	0.420474	3.09714	0.001954	0.0165904	protein_coding
Pseudogene:K08G2.11	K08G2.11	278.527	1.16303	0.376282	3.09085	0.00199584	0.0169096	pseudogene
ZK546.5	ZK546.5	132.952	1.35635	0.439009	3.08956	0.00200454	0.0169159	protein_coding
T23G4.3	nyn-1	332.13	1.03855	0.336156	3.08949	0.00200503	0.0169159	protein_coding
C06A5.1	ints-1	1036.71	1.00178	0.324563	3.08655	0.00202494	0.0170478	protein_coding
R06F6.4	set-14	180.273	1.24214	0.402728	3.08431	0.00204022	0.0171404	protein_coding
Y55F3BL.1	mrpl-46	171.217	1.33076	0.432033	3.08023	0.00206838	0.0173406	protein_coding
B0250.1	rpl-2	710.016	1.22196	0.397069	3.07746	0.00208771	0.0174262	protein_coding
F20G4.3	nmy-2	1320.9	0.957548	0.311206	3.0769	0.00209167	0.0174262	protein_coding
ZK1067.3	ZK1067.3	533.577	0.841648	0.273786	3.07411	0.0021113	0.0175168	protein_coding
F56G4.4	F56G4.4	99.1186	1.40809	0.460708	3.05637	0.00224033	0.0185105	protein_coding
ZK1248.10	tbc-2	196.166	1.19239	0.390694	3.05198	0.00227334	0.0187445	protein_coding
Y53C12B.1	Y53C12B.1	565.342	0.849692	0.278635	3.04948	0.00229237	0.0188174	protein_coding
F07C3.4	glo-4	67.2709	1.82755	0.59952	3.04835	0.00230101	0.0188174	protein_coding
F25B3.1	ehbp-1	309.46	1.27868	0.419983	3.0446	0.00232988	0.018976	protein_coding
T03F1.3	pgk-1	179.701	1.21468	0.399353	3.04163	0.00235303	0.0191255	protein_coding
C16D9.14	C16D9.14	103.472	1.45738	0.479254	3.04093	0.00235846	0.0191307	ncRNA
Y43F11A.5	set-24	534.71	0.899325	0.295831	3.04	0.0023658	0.0191515	protein_coding
F20D12.2	F20D12.2	334.847	1.04393	0.343838	3.0361	0.00239661	0.0193227	protein_coding
Y48G1C.1	pid-2	2084.01	0.703393	0.232004	3.03182	0.00243085	0.01952	protein_coding
C44B12.5	perm-4	304.926	1.60958	0.53248	3.0228	0.00250445	0.0199906	protein_coding
K08H10.7	rde-1	208.849	1.13508	0.376482	3.01497	0.00257003	0.0204325	protein_coding
K01C8.5	gei-14	477.604	0.868274	0.288528	3.00932	0.00261833	0.0207752	protein_coding
B0511.13a	mppe-1	269.454	1.00198	0.333102	3.00802	0.00262957	0.0208231	protein_coding
C14A4.2	dap-3	256.832	1.17479	0.391192	3.0031	0.00267249	0.0209966	protein_coding
F49E12.1	skpo-1	111.236	1.70083	0.567594	2.99657	0.00273039	0.0213433	protein_coding
K07C5.8	cash-1	505.398	0.916341	0.306377	2.99089	0.00278162	0.0215994	protein_coding
DY3.7	sup-17	384.433	1.01618	0.340059	2.98825	0.00280583	0.0217452	protein_coding
Y54E5A.4	npp-4	630.759	0.823441	0.275645	2.98732	0.00281433	0.0217671	protein_coding
Y23H5A.3	pid-3	228.926	1.12893	0.377993	2.98663	0.00282068	0.0217671	protein_coding
B0240.4	npp-22	289.493	1.10859	0.371241	2.98617	0.00282499	0.0217671	protein_coding
C25A1.16	C25A1.16	133.573	1.33118	0.446441	2.98176	0.00286594	0.0219853	protein_coding
EEED8.5	mog-5	354.165	0.956932	0.321036	2.98076	0.00287529	0.0219853	protein_coding
T05C3.5	dnj-19	390.536	0.97456	0.327399	2.97668	0.00291392	0.0221738	protein_coding
W02A11.1	W02A11.1	398.18	0.929775	0.312421	2.97604	0.00292002	0.0221738	protein_coding
C25A1.5	fath-1	324.793	0.958023	0.32289	2.96702	0.00300699	0.0227344	protein_coding
H37A05.1	lpin-1	572.575	0.853256	0.287661	2.96619	0.00301515	0.0227344	protein_coding
F29C12.4	gfm-1	356.084	0.907912	0.306151	2.96557	0.00302125	0.0227344	protein_coding
C32F10.2	lin-35	217.99	1.12113	0.378091	2.96524	0.00302444	0.0227344	protein_coding
Y39G8C.1	xrn-1	799.437	0.842046	0.284243	2.96242	0.00305236	0.0229013	protein_coding
Y57A10A.27	Y57A10A.27	282.198	1.05812	0.357381	2.96076	0.00306884	0.0229818	protein_coding
W03G9.2	pid-4	462.737	0.865015	0.292582	2.95648	0.0031117	0.0231876	protein_coding
ZK675.2	rev-1	243.773	1.02065	0.345248	2.95628	0.00311371	0.0231876	protein_coding
C54E10.9	C54E10.9	65.6259	1.98516	0.672215	2.95317	0.0031453	0.0233451	ncRNA
F42H11.2	lem-3	371.602	0.997832	0.337899	2.95305	0.00314654	0.0233451	protein_coding
Y51H1A.4	ing-3	398.995	0.908432	0.308264	2.94693	0.00320946	0.0237239	protein_coding
F33H1.4	F33H1.4	828.389	0.878961	0.298623	2.94338	0.00324651	0.0238592	protein_coding
T27A3.2	usp-5	274.875	1.01552	0.345152	2.94224	0.00325849	0.0238658	protein_coding
Y18D10A.21	Y18D10A.21	1896.5	0.929629	0.316418	2.93798	0.00330357	0.0241517	protein_coding
F57B1.2	sun-1	508.94	0.873886	0.297811	2.93436	0.00334231	0.0243459	protein_coding
Y62F5A.12	Y62F5A.12	62.3743	1.78834	0.610136	2.93105	0.00337815	0.0243701	protein_coding
C08B11.1	zyg-11	567.355	0.835189	0.284987	2.93062	0.00338281	0.0243701	protein_coding
F44G4.1	F44G4.1	262.338	1.03025	0.351572	2.9304	0.00338524	0.0243701	protein_coding
C14C11.6	mut-14	915.948	0.862995	0.294536	2.93002	0.00338942	0.0243701	protein_coding
ZC513.5	algn-12	84.3736	1.51039	0.515525	2.92981	0.00339174	0.0243701	protein_coding
Y71A12B.9	usp-3	347.745	0.92887	0.317279	2.92761	0.00341581	0.0244799	protein_coding
F57B10.12	mei-2	276.444	1.00314	0.34372	2.91848	0.00351747	0.0251185	protein_coding
M106.1	mix-1	779.109	0.891912	0.305848	2.91619	0.0035433	0.0252129	protein_coding
Y43F8C.12	mrp-7	394.905	1.07445	0.368956	2.91214	0.0035896	0.025497	protein_coding
D2024.6	cap-1	98.8821	1.5617	0.537278	2.90669	0.00365271	0.0257622	protein_coding
C43H6.1	trpp-12	295.66	1.05381	0.363322	2.90047	0.00372603	0.0262331	protein_coding
C04H5.6a	mog-4	357.918	0.889896	0.307005	2.89864	0.00374791	0.0263376	protein_coding
F20D6.6	F20D6.6	94.9917	1.4977	0.516882	2.89757	0.00376064	0.0263376	protein_coding
R07C3.14	fbxc-35	4239.24	1.09032	0.37668	2.89456	0.00379687	0.0265449	pseudogene
ZK856.9	zhit-3	236.176	1.03813	0.358875	2.89272	0.00381918	0.026627	protein_coding
D2013.6	D2013.6	630.253	0.840657	0.290634	2.8925	0.00382192	0.026627	protein_coding
T19B4.5	T19B4.5	188.2	1.13036	0.391209	2.8894	0.00385975	0.0268437	protein_coding
F56A11.1	gex-2	121.29	1.37767	0.478961	2.87638	0.00402264	0.0276498	protein_coding
Y38A8.3	ulp-2	609.324	0.934997	0.325073	2.87627	0.00402405	0.0276498	protein_coding
D1007.7	nrd-1	600.644	0.81219	0.283675	2.8631	0.00419519	0.0285675	protein_coding
Y64G10A.347	21ur-9593	100.693	1.36995	0.479461	2.85727	0.00427306	0.0288648	piRNA
Pseudogene:Y69A2AR.t3	Y69A2AR.t3	521.731	0.948701	0.332153	2.85621	0.00428728	0.028912	pseudogene
T24F1.1	raga-1	270.995	0.95574	0.334978	2.85314	0.00432893	0.0290948	protein_coding
Y61A9LA.10	Y61A9LA.10	325.636	0.961408	0.337082	2.85215	0.00434243	0.0291243	protein_coding
F08G12.12b	mir-787	157.141	1.42827	0.502801	2.84063	0.00450246	0.0298596	miRNA
C03A7.10	srt-65	1766.25	1.01048	0.355815	2.8399	0.00451283	0.0298608	protein_coding
Y18D10A.1	attf-6	693.362	0.859981	0.303457	2.83395	0.00459768	0.0302403	protein_coding
B0035.17b	mir-59	903.774	0.798907	0.28199	2.8331	0.00460988	0.0302708	miRNA
Y38C1AA.2	csn-3	151.713	1.15378	0.408925	2.82149	0.00478012	0.031286	protein_coding
K07A1.11	rba-1	240.453	1.01678	0.360522	2.82029	0.00479806	0.0313145	protein_coding
T14B4.2	mrps-18.C	110.534	1.2824	0.454763	2.81993	0.00480341	0.0313145	protein_coding
F10B5.6	emb-27	281.046	1.03001	0.365299	2.81963	0.00480797	0.0313145	protein_coding
F32E10.4	ima-3	975.717	0.732278	0.260067	2.81572	0.00486676	0.0316458	protein_coding
Y44E3A.4	cdap-2	192.848	1.08586	0.386159	2.81196	0.0049241	0.0318632	protein_coding
F28D1.1	wdr-46	168.629	1.1551	0.411805	2.80498	0.00503202	0.0323755	protein_coding
B0563.5	B0563.5	64.411	1.95763	0.699581	2.79829	0.00513734	0.0328182	protein_coding
F58B3.4	F58B3.4	169.853	1.06938	0.382511	2.79568	0.00517909	0.0330322	protein_coding
R06A4.2	R06A4.2	450.898	0.888228	0.318324	2.79032	0.00526553	0.0334767	protein_coding
F26D2.2	syp-1	179.264	1.05427	0.378007	2.78901	0.00528694	0.0335063	protein_coding
F25B3.6	rtfo-1	262.282	0.945272	0.339205	2.78673	0.0053243	0.0336364	protein_coding
Y105E8A.21a	Y105E8A.21	207.713	1.09899	0.395611	2.77796	0.0054702	0.0343952	protein_coding
T23H2.1	npp-12	825.789	0.944925	0.340645	2.77393	0.00553836	0.0346673	protein_coding
C30B5.1	szy-4	261.751	0.919914	0.331636	2.77386	0.00553949	0.0346673	protein_coding
C42C1.5	tag-335	164.629	1.34885	0.486511	2.7725	0.00556277	0.0347586	protein_coding
T18H9.7a	pacs-1	111.613	1.30166	0.469621	2.77172	0.0055761	0.0347876	protein_coding
K11B4.1	mrps-27	83.4032	1.54979	0.559372	2.77058	0.00559567	0.0348553	protein_coding
B0511.10	eif-3.E	274.142	0.907776	0.327778	2.76949	0.00561447	0.0348897	protein_coding
Y41E3.1a	Y41E3.1	171.901	1.21105	0.437819	2.76611	0.005673	0.0351726	protein_coding
C18A3.3	C18A3.3	278.614	0.983543	0.355887	2.76364	0.00571606	0.0353847	protein_coding
T05E11.5	imp-2	287.348	0.955041	0.345748	2.76225	0.00574047	0.0354359	protein_coding
F32D8.6	emo-1	92.638	1.31739	0.476942	2.76216	0.00574206	0.0354359	protein_coding
C27D9.1	C27D9.1	926.04	0.707803	0.256363	2.76094	0.00576346	0.0355132	protein_coding
R05F9.6	R05F9.6	242.51	1.05698	0.383042	2.75945	0.00578984	0.0356209	protein_coding
H43I07.2	rpac-40	359.814	1.17594	0.426297	2.7585	0.00580667	0.0356696	protein_coding
W09G3.6a	W09G3.6	278.441	0.889067	0.322791	2.75431	0.00588155	0.0360741	protein_coding
Y39B6A.2a	pph-5	145.061	1.25013	0.454045	2.75332	0.00589939	0.0361281	protein_coding
R12E2.1	kel-20	245.351	1.06512	0.388388	2.74242	0.00609886	0.0371223	protein_coding
T06E4.1	hcp-2	943.227	0.737497	0.269369	2.73787	0.00618391	0.0375257	protein_coding
ZC477.7a	ZC477.7	72.5185	1.46152	0.534373	2.73503	0.00623754	0.0377938	protein_coding
Y45G5AM.2	pid-5	1676.37	0.631218	0.230966	2.73294	0.0062771	0.0379186	protein_coding
F23B12.5	dlat-1	349.682	0.916976	0.335826	2.73051	0.00632364	0.0380847	protein_coding
Y25C1A.5	copb-1	346.837	0.977353	0.358186	2.72862	0.00636001	0.0382461	protein_coding
C25G4.5	dpy-26	595.353	0.781026	0.286506	2.72604	0.00640997	0.0384887	protein_coding
W04A8.7	taf-1	445.294	0.879943	0.323297	2.72178	0.00649306	0.0389292	protein_coding
Pseudogene:Y73F8A.4	Y73F8A.4	93.6314	1.67785	0.617611	2.71667	0.00659421	0.0391831	pseudogene
T10C6.5	cwc-15	151.721	1.08358	0.399068	2.71529	0.00662187	0.0392891	protein_coding
F53F4.12	F53F4.12	134.313	1.15816	0.427323	2.71028	0.00672264	0.039769	protein_coding
B0365.1	acly-2	473.016	0.949042	0.350361	2.70875	0.0067537	0.0398937	protein_coding
W03F8.3a	W03F8.3	70.7697	1.81337	0.670191	2.70575	0.0068151	0.040197	protein_coding
T14B4.1	T14B4.1	245.928	0.949904	0.351487	2.70253	0.00688142	0.0405284	protein_coding
C27H5.6	C27H5.6	62.0532	1.67097	0.618766	2.70048	0.00692389	0.0406588	protein_coding
F27D4.5	bckd-1B	118.935	1.18459	0.438951	2.69868	0.00696146	0.0408195	protein_coding
ZK1307.6	fzr-1	495.114	0.77384	0.28699	2.6964	0.00700938	0.0410403	protein_coding
F33G12.5	golg-2	291.275	0.939701	0.348858	2.69365	0.0070675	0.0413201	protein_coding
K07H8.3	daf-31	114.393	1.46364	0.545892	2.68118	0.00733621	0.042766	protein_coding
Y39B6A.37	Y39B6A.37	165.38	1.03782	0.387696	2.67688	0.00743102	0.0432374	protein_coding
Y42H9B.3	Y42H9B.3	145.864	1.10325	0.412324	2.67568	0.00745768	0.0432374	protein_coding
F44A2.1b	tag-153	142.137	1.20383	0.450133	2.67438	0.00748675	0.043253	protein_coding
C27A2.5	C27A2.5	74.3715	1.39727	0.522515	2.67413	0.00749232	0.043253	protein_coding
W04A4.5	ints-4	250.682	0.917658	0.343214	2.67372	0.00750157	0.043253	protein_coding
F32D1.7	F32D1.7	173.468	1.17812	0.440733	2.6731	0.00751533	0.043253	protein_coding
C10C6.6	catp-8	229.512	1.08522	0.40599	2.67302	0.00751709	0.043253	protein_coding
F09E8.3a	msh-5	124.099	1.16345	0.435565	2.67112	0.00755984	0.0434253	protein_coding
Y71G12B.8	ddx-27	329.45	0.831148	0.311346	2.66953	0.00759567	0.0435173	protein_coding
C50F2.3	syf-1	355.305	0.89605	0.336338	2.66413	0.00771872	0.0441317	protein_coding
C44B12.1	perm-2	133.84	1.65492	0.62221	2.65975	0.00781996	0.0444837	protein_coding
T05G11.3	srw-26	127.551	1.12764	0.42445	2.65672	0.00789059	0.0447629	protein_coding
C32D5.11	C32D5.11	432.505	0.836368	0.315058	2.65464	0.00793922	0.0449701	protein_coding
Y45G5AM.8	coh-4	347.764	0.971688	0.366321	2.65256	0.00798838	0.0450572	protein_coding
K07F5.13a	npp-1	101.214	1.32996	0.501851	2.65012	0.00804635	0.0452967	protein_coding
Y48B6A.1	Y48B6A.1	597.974	0.904033	0.341934	2.64388	0.00819614	0.045904	protein_coding
Y116A8C.185	21ur-4725	226.191	0.992339	0.375373	2.64361	0.00820275	0.045904	piRNA
Y110A7A.19	let-630	244.55	0.994902	0.37637	2.64342	0.00820739	0.045904	protein_coding
C15H11.9	rrbs-1	339.299	0.850266	0.321725	2.64284	0.00822148	0.0459186	protein_coding
Y6B3B.4	Y6B3B.4	178.837	1.01776	0.385244	2.64187	0.00824498	0.0459856	protein_coding
Y106G6E.6	csnk-1	211.481	1.00206	0.379649	2.63945	0.00830414	0.046251	protein_coding
T21B10.3	T21B10.3	461.03	0.795246	0.301457	2.63801	0.0083395	0.0463189	protein_coding
R06C1.2	fdps-1	106.785	1.2888	0.488769	2.63682	0.00836861	0.0464162	protein_coding
T24H7.1	phb-2	374.9	0.831134	0.315313	2.6359	0.00839137	0.0464779	protein_coding
Y47A7.1	ttc-37	344.62	1.02468	0.389772	2.62892	0.00856566	0.0470523	protein_coding
F33H2.5	pole-1	1145.06	0.710979	0.271665	2.61711	0.00886766	0.0486077	protein_coding
ZK858.7	ZK858.7	152.22	1.07534	0.41114	2.61551	0.00890953	0.0487404	protein_coding
Pseudogene:F39E9.7	F39E9.7	1137.54	0.631123	0.241575	2.61254	0.0089873	0.0490128	pseudogene
F25D7.8	F25D7.8	465.434	1.90641	0.730064	2.61129	0.00902008	0.0490223	ncRNA
C05G5.2	C05G5.2	64.0832	1.66749	0.638596	2.61119	0.0090229	0.0490223	protein_coding
Y54E10A.2	cogc-1	120.381	1.20667	0.462571	2.60861	0.00909119	0.0492624	protein_coding
Y54G2A.23	manf-1	243.726	1.15565	0.443727	2.60441	0.00920328	0.049735	protein_coding
K05C4.1	pbs-5	545.336	0.719255	0.276221	2.60391	0.00921678	0.0497408	protein_coding
F49D11.1	prp-17	347.772	0.997343	0.383124	2.60319	0.0092362	0.0497784	protein_coding
H28O16.2	mcrs-1	232.881	1.11966	0.430354	2.60172	0.00927565	0.0499237	protein_coding
C18G1.5	F25D7.8	465.434	1.90641	0.730064	2.61129	0.00902008	0.0490223	ncRNA
F10G7.4	C05G5.2	64.0832	1.66749	0.638596	2.61119	0.0090229	0.0490223	protein coding/siRNA
ZC518.2	cogc-1	120.381	1.20667	0.462571	2.60861	0.00909119	0.0492624	protein coding/siRNA
M18.5	manf-1	243.726	1.15565	0.443727	2.60441	0.00920328	0.049735	protein coding/siRNA
F26E4.4	pbs-5	545.336	0.719255	0.276221	2.60391	0.00921678	0.0497408	protein coding/siRNA
T01E8.5	prp-17	347.772	0.997343	0.383124	2.60319	0.0092362	0.0497784	protein coding/siRNA
F41G3.6	mcrs-1	232.881	1.11966	0.430354	2.60172	0.00927565	0.0499237	protein coding/siRNA

## Sheet: 2A-C_sRNA Down in mated fog-2GL
GeneID	Gene name	Base mean	log2(FC)	StdErr	Wald-Stats	P-value	P-adj	Type
Y62F5A.5b	mir-38	5252.62	-2.81704	0.237342	-11.8691	1.71e-32	3.42e-29	miRNA
F02D10.5	flr-1	98.1302	-6.77483	0.667142	-10.155	3.15e-24	2.52e-21	protein_coding
F35E12.11	F35E12.11	902.239	-2.19641	0.308388	-7.12221	1.06e-12	2.96e-10	ncRNA
T05E11.9	T05E11.9	2520.17	-1.74508	0.245531	-7.10736	1.18e-12	2.96e-10	ncRNA
WBGene00194997	F42C5.12	3216.84	-2.1301	0.300787	-7.08177	1.42e-12	3.22e-10	snRNA
WBGene00044927	F32B5.9	5855.58	-1.89138	0.274302	-6.89525	5.38e-12	1.08e-09	snRNA
Y57G11A.41	21ur-2671	1134.21	-1.69579	0.267457	-6.34042	2.29e-10	3.52e-08	piRNA
Y62F5A.2b	mir-35	1.20597e+06	-1.2123	0.199074	-6.0897	1.13e-09	1.51e-07	miRNA
Y37E3.29	Y37E3.29	131.12	-2.74006	0.4519	-6.06342	1.33e-09	1.72e-07	ncRNA
F55G1.10	his-61	2592.77	-1.352	0.227449	-5.94419	2.78e-09	3e-07	protein_coding
B0001.5	B0001.5	348.442	-1.77116	0.303304	-5.83957	5.23e-09	5.37e-07	protein_coding
C11D2.19	21ur-2245	326.346	-1.88165	0.327102	-5.75249	8.79e-09	8.37e-07	piRNA
K02E11.t1	K02E11.t1	1821.55	-2.06495	0.371082	-5.56469	2.63e-08	2.14e-06	tRNA
Y4C6B.21	21ur-1272	449.682	-1.60675	0.301958	-5.3211	1.03e-07	7.37e-06	piRNA
H12D21.4	mpst-2	183.682	-2.35236	0.448917	-5.24008	1.61e-07	1.07e-05	protein_coding
Y62F5A.4b	mir-37	317312	-1.01815	0.194429	-5.23659	1.64e-07	1.07e-05	miRNA
F22F1.4a	mir-237	4371.35	-1.08209	0.207821	-5.20683	1.92e-07	1.24e-05	miRNA
M6.4	M6.4	3013.59	-1.49631	0.287745	-5.20013	1.99e-07	1.26e-05	protein_coding
C51F7.3	C51F7.3	6912.16	-1.0857	0.211748	-5.12733	2.94e-07	1.73e-05	snoRNA
Pseudogene:C07D8.2	C07D8.2	309.12	-3.91425	0.766433	-5.1071	3.27e-07	1.87e-05	pseudogene
Y51H4A.392	21ur-1114	1076.38	-1.24671	0.248403	-5.01891	5.2e-07	2.77e-05	piRNA
F33H12.4	sri-74	62.9799	-3.50655	0.712394	-4.92221	8.56e-07	4.17e-05	protein_coding
F44F1.7	vet-6	177.131	-2.03125	0.417265	-4.86801	1.13e-06	5.3e-05	protein_coding
T24D8.9b	mir-73	38660.3	-0.986727	0.202895	-4.86324	1.15e-06	5.31e-05	miRNA
Y41E3.199	21ur-4656	3910.49	-1.07418	0.221525	-4.84903	1.24e-06	5.64e-05	piRNA
F53G2.9a	mir-72	104111	-0.946738	0.195841	-4.83421	1.34e-06	5.9e-05	miRNA
F29A7.1	fbxb-106	686.391	-1.89385	0.398414	-4.75349	2e-06	8.16e-05	protein_coding
H04M03.30	21ur-8410	313.772	-1.79343	0.378836	-4.73405	2.2e-06	8.8e-05	piRNA
C06E7.95	C06E7.95	1475.54	-1.27973	0.271171	-4.71926	2.37e-06	9.28e-05	snoRNA
T02B11.4	T02B11.4	24058.9	-1.48142	0.317761	-4.66206	3.13e-06	0.000117001	protein_coding
WBGene00219722	linc-154	1113.83	-1.10592	0.24094	-4.59004	4.43e-06	0.000159322	lincRNA
C09B9.29	21ur-5979	422.762	-1.49993	0.326882	-4.58861	4.46e-06	0.000159322	piRNA
F48E3.t1	F48E3.t1	952.922	-1.29024	0.284204	-4.53984	5.63e-06	0.000187609	tRNA
C54G7.2	mboa-3	653.262	-2.06094	0.454531	-4.5342	5.78e-06	0.0001911	protein_coding
H04M03.17	21ur-2309	6105.1	-1.1891	0.263279	-4.51653	6.29e-06	0.00020111	piRNA
C39H7.55	21ur-6751	466.622	-1.34313	0.297785	-4.51039	6.47e-06	0.000205374	piRNA
C09B9.48	21ur-8287	425.896	-1.66069	0.371583	-4.46922	7.85e-06	0.000237207	piRNA
F52D2.6	F52D2.6	705.395	-1.26142	0.282258	-4.46904	7.86e-06	0.000237207	protein_coding
WBGene00219749	linc-30	66.2147	-2.74216	0.614742	-4.46067	8.17e-06	0.00024202	lincRNA
H25K10.63	21ur-13179	148.703	-2.0453	0.459656	-4.44964	8.6e-06	0.000252921	piRNA
Y105C5B.232	21ur-1589	3592.93	-1.19414	0.269037	-4.43857	9.06e-06	0.000264341	piRNA
Y65B4BR.10	Y65B4BR.10	112.383	-2.35425	0.530654	-4.43651	9.14e-06	0.000264944	ncRNA
ZK131.10	his-16	257.698	-1.61542	0.365159	-4.42387	9.69e-06	0.000276923	protein_coding
H02I12.7	his-65	229.47	-1.78117	0.407494	-4.37103	1.24e-05	0.000345055	protein_coding
Pseudogene:T06E6.12	T06E6.12	208.276	-2.36768	0.54358	-4.35572	1.33e-05	0.000365793	pseudogene
Y62F5A.6b	mir-39	245488	-0.88004	0.203045	-4.33421	1.46e-05	0.000392607	miRNA
Y40H7A.97	21ur-3992	1717.31	-1.00741	0.232875	-4.32599	1.52e-05	0.00040483	piRNA
F48E3.6	F48E3.6	103.327	-2.0234	0.467954	-4.32392	1.53e-05	0.000405942	protein_coding
F36H1.7a	mir-51	564475	-1.00342	0.23245	-4.3167	1.58e-05	0.000415998	miRNA
R06A4.6	sdz-26	559.992	-1.16711	0.2725	-4.28298	1.84e-05	0.000458031	protein_coding
T22F3.t4	T22F3.t4	507.941	-1.42922	0.336363	-4.24904	2.15e-05	0.00052033	tRNA
Y57G11C.137	21ur-3604	1246.95	-1.04475	0.246385	-4.24032	2.23e-05	0.000537694	piRNA
F56H11.7	21ur-9004	150.249	-1.69413	0.401862	-4.21569	2.49e-05	0.000585777	piRNA
C11D2.83	21ur-5904	473.087	-1.45343	0.350227	-4.14997	3.33e-05	0.00075555	piRNA
F40A3.6	F40A3.6	385.834	-1.4494	0.350886	-4.13067	3.62e-05	0.000808071	protein_coding
F08G2.13	F08G2.13	4420.42	-0.866198	0.211271	-4.09993	4.13e-05	0.000893339	ncRNA
Y57G11C.398	21ur-3092	1018.33	-1.0667	0.262393	-4.06528	4.8e-05	0.00101509	piRNA
F26F12.7	let-418	6541.68	-1.14863	0.283995	-4.04454	5.24e-05	0.00107515	protein_coding
Y116A8C.363	21ur-7039	662.519	-1.15896	0.287346	-4.03334	5.5e-05	0.00111063	piRNA
Y41E3.110	21ur-1390	668.182	-1.10968	0.275681	-4.02524	5.69e-05	0.00113805	piRNA
Y40H7A.130	21ur-4782	832.806	-1.02283	0.25449	-4.01916	5.84e-05	0.00115627	piRNA
T10H9.7b	mir-70	8199.13	-0.888138	0.221174	-4.01556	5.93e-05	0.00116629	miRNA
Y55F3AM.18b	mir-2209.1	124.519	-1.69395	0.422464	-4.0097	6.08e-05	0.00118597	miRNA
H16O14.14	21ur-5295	111.986	-2.04345	0.509841	-4.00802	6.12e-05	0.00118863	piRNA
H16O14.3	21ur-1078	460.86	-1.40678	0.352181	-3.99448	6.48e-05	0.00124435	piRNA
ZK185.9	ZK185.9	3269.46	-0.871026	0.218061	-3.99441	6.49e-05	0.00124435	snoRNA
Y105C5A.372	21ur-4571	1797.22	-1.04026	0.26295	-3.95609	7.62e-05	0.00141704	piRNA
WBGene00045201	smy-10	107.342	-2.07339	0.525861	-3.94285	8.05e-05	0.00147841	snRNA
F16F9.4	F16F9.4	74.8993	-2.11722	0.537009	-3.94263	8.06e-05	0.00147841	protein_coding
Y73F8A.364	21ur-602	1991.87	-0.929971	0.238043	-3.90673	9.36e-05	0.00169284	piRNA
Y73B6BL.257	21ur-7036	1044.83	-1.2049	0.309361	-3.89481	9.83e-05	0.00175447	piRNA
Y45F10D.51	21ur-2760	459.049	-1.11314	0.287118	-3.87693	0.000105781	0.00184378	piRNA
C47A4.81	21ur-5554	4251.34	-0.952098	0.245954	-3.87105	0.000108369	0.00185995	piRNA
CD4.17	CD4.17	2291.82	-0.841279	0.221255	-3.80231	0.000143354	0.0023687	ncRNA
ZK616.15	21ur-4253	1464.18	-1.1554	0.305565	-3.7812	0.000156072	0.00253712	piRNA
Y48E1B.13a	csp-1	119.853	-1.66665	0.441161	-3.77787	0.000158174	0.00256089	protein_coding
B0513.35	21ur-3203	1138.36	-0.972093	0.258036	-3.76727	0.000165039	0.00266126	piRNA
F22G12.7	pals-15	137.583	-1.97514	0.524439	-3.76619	0.000165758	0.00266211	protein_coding
C14E2.12	C14E2.12	113.593	-1.64715	0.437529	-3.76467	0.000166771	0.00266767	snoRNA
C56E6.5	abch-1	1227.36	-2.91279	0.774055	-3.76303	0.000167866	0.00267449	protein_coding
T08B6.16	21ur-1929	454.652	-1.28426	0.341653	-3.75895	0.000170631	0.00269705	piRNA
T21B4.13a	mir-77	5396.48	-0.962853	0.256607	-3.75225	0.000175256	0.0027377	miRNA
C02B10.27	21ur-2943	1894.14	-1.11356	0.300247	-3.70881	0.000208238	0.00317841	piRNA
K09A9.7a	mir-1829.1	292.7	-1.3308	0.360256	-3.69405	0.00022071	0.00334326	miRNA
WBGene00014633	ZK897.4	291.497	-1.76562	0.478086	-3.69309	0.000221546	0.00334326	snRNA
Y116A8C.110	21ur-4976	1927.3	-0.937459	0.254083	-3.68957	0.000224633	0.0033624	piRNA
C17H12.18	21ur-8662	322.033	-1.41843	0.384536	-3.68869	0.000225412	0.0033624	piRNA
F56A12.3a	mir-48	47838.1	-0.728129	0.197441	-3.68783	0.000226178	0.0033624	miRNA
Y9C9A.33	21ur-3606	1247.75	-1.19561	0.32598	-3.66774	0.000244708	0.00361102	piRNA
W04G3.7	W04G3.7	67.6942	-2.5641	0.70076	-3.65903	0.000253173	0.00370856	protein_coding
ZK218.17	rrn-4.3	428407	-0.876127	0.240479	-3.64325	0.000269214	0.00386287	rRNA
F23B2.24	21ur-5883	174.865	-1.50528	0.413201	-3.64298	0.000269503	0.00386287	piRNA
F49B2.7	F49B2.7	118.057	-1.80882	0.496917	-3.64008	0.000272549	0.0038797	protein_coding
T13A10.15	21ur-7232	739.653	-1.24667	0.343172	-3.63279	0.000280376	0.00394797	piRNA
K08B4.22	21ur-6515	62.4453	-2.00095	0.551158	-3.63045	0.000282932	0.00396998	piRNA
Y105C5B.1068	21ur-7203	1220.92	-0.899763	0.248088	-3.62679	0.000286969	0.00401256	piRNA
F02E11.4	F02E11.4	356.619	-1.25562	0.346957	-3.61894	0.000295817	0.00412186	protein_coding
R05A10.42	21ur-5362	1167.04	-0.907579	0.251166	-3.61346	0.000302135	0.00419528	piRNA
F55A11.10	F55A11.10	7148.86	-0.826948	0.229145	-3.60885	0.000307561	0.00425583	snoRNA
C07E3.6	ceh-58	165.253	-1.4957	0.415075	-3.60344	0.000314028	0.00430068	protein_coding
Y9C9A.19	21ur-2441	198.079	-1.37319	0.381862	-3.59605	0.000323088	0.00440966	piRNA
Pseudogene:F47H4.12	F47H4.12	89.6146	-2.09245	0.583788	-3.58426	0.00033803	0.00455146	pseudogene
F39B1.2a	mir-1829.3	137.914	-1.52766	0.427599	-3.57264	0.000353399	0.00471081	miRNA
Pseudogene:C01G12.4	C01G12.4	143.652	-1.68269	0.472068	-3.56451	0.000364532	0.00484307	pseudogene
Y57G11B.154	21ur-7129	1404.51	-0.956079	0.269187	-3.55172	0.000382715	0.00505109	piRNA
F58G6.12	21ur-14817	95.8763	-1.95114	0.550972	-3.54127	0.000398206	0.005204	piRNA
R02C2.1	R02C2.1	328.378	-1.22093	0.345755	-3.5312	0.000413682	0.00538865	protein_coding
C41D11.6	C41D11.6	196.31	-1.3784	0.392388	-3.51285	0.000443322	0.00571886	protein_coding
T13H5.3	cht-2	168.786	-1.39917	0.398653	-3.50973	0.000448559	0.00575252	protein_coding
Y37A1B.178	21ur-7301	8872.88	-0.919147	0.261922	-3.50924	0.000449394	0.00575252	piRNA
Y57G11A.80	21ur-1793	15034.7	-0.895062	0.256065	-3.49545	0.000473256	0.00596869	piRNA
Y51H4A.212	21ur-3205	1132.14	-0.967277	0.276786	-3.49468	0.00047463	0.00596869	piRNA
Y43B11AL.1	Y43B11AL.1	74.1902	-2.37601	0.680698	-3.49055	0.00048203	0.00598788	protein_coding
Y105C5A.713	21ur-5603	321.857	-1.22134	0.350259	-3.48697	0.000488518	0.00604824	piRNA
R02D5.1	R02D5.1	371.195	-1.08726	0.312334	-3.48109	0.000499373	0.00615966	protein_coding
WBGene00045091	C27H5.11	592.112	-1.11873	0.321434	-3.48044	0.000500598	0.00615966	snRNA
Y105C5A.311	21ur-2484	367.167	-1.2107	0.348146	-3.47757	0.00050599	0.00620692	piRNA
Y4C6B.13	21ur-5279	742.597	-1.11335	0.321954	-3.45812	0.000543964	0.00665234	piRNA
F49E2.t1	F49E2.t1	287.132	-1.25372	0.362677	-3.45686	0.000546505	0.00666303	tRNA
Y73B6A.7a	mir-58.2	94.7628	-2.10527	0.609835	-3.45219	0.000556064	0.00671813	miRNA
C46G7.81	21ur-7300	478.002	-1.10286	0.31973	-3.44935	0.000561938	0.00674261	piRNA
Y51H4A.88	21ur-2720	322.751	-1.12308	0.325997	-3.44508	0.000570897	0.00679469	piRNA
C10G6.14	21ur-4658	646.049	-1.01557	0.295943	-3.43163	0.000599969	0.00708033	piRNA
Y116A8B.11	21ur-4684	933.799	-1.04473	0.30445	-3.43152	0.000600208	0.00708033	piRNA
Y7A9A.36	21ur-6974	211.213	-1.30632	0.380789	-3.43057	0.000602317	0.00708207	piRNA
F25H5.9	F25H5.9	908.634	-1.01083	0.294947	-3.42716	0.000609931	0.00711113	snoRNA
Y45F10D.50	21ur-3235	1108.58	-0.930443	0.271633	-3.42537	0.00061396	0.00713728	piRNA
Y67A10A.82	21ur-2151	1435.15	-0.875888	0.25603	-3.42104	0.000623831	0.00723102	piRNA
C31H1.22	21ur-3026	69.546	-2.05788	0.604061	-3.40674	0.000657436	0.00755484	piRNA
Y73F8A.311	21ur-2139	318.316	-1.18184	0.348	-3.39609	0.000683562	0.0077658	piRNA
ZK262.9	ZK262.9	91.5205	-1.93946	0.572601	-3.3871	0.000706359	0.00797946	protein_coding
C03A7.2	C03A7.2	389.63	-1.2165	0.360852	-3.37119	0.000748441	0.0083838	protein_coding
Pseudogene:ZK1025.1	ZK1025.1	550.563	-1.04532	0.310181	-3.37002	0.00075162	0.00839589	pseudogene
C09B9.69	21ur-12605	537.753	-1.37069	0.408772	-3.35319	0.00079887	0.00880078	piRNA
F13G11.32	21ur-3270	452.747	-1.11525	0.333636	-3.3427	0.000829672	0.00909002	piRNA
H32C10.15	21ur-82	628.62	-1.21651	0.364053	-3.34158	0.000833024	0.00909294	piRNA
Pseudogene:Y73F8A.31	Y73F8A.31	266.343	-1.17704	0.352292	-3.3411	0.000834486	0.00909294	pseudogene
C46G7.7	21ur-2179	764.119	-0.997446	0.298906	-3.33699	0.000846923	0.00920338	piRNA
Y7A9D.8	21ur-2903	1497.47	-0.891717	0.267354	-3.33534	0.000851958	0.00923301	piRNA
F49E7.2	pigx-1	111.942	-1.44242	0.432739	-3.33323	0.000858437	0.00927808	protein_coding
T22B2.5	T22B2.5	188.902	-1.23911	0.372739	-3.32433	0.000886298	0.00950283	protein_coding
Y105C5B.180	21ur-908	3558.91	-0.784519	0.236165	-3.3219	0.000894052	0.00953096	piRNA
Y105C5B.334	21ur-4102	7526.93	-0.844929	0.254564	-3.31912	0.000903017	0.00955334	piRNA
C17H12.36	C17H12.36	546.598	-0.938488	0.283242	-3.31338	0.00092174	0.00967464	snoRNA
F26D12.63	21ur-11063	126.281	-1.63749	0.495932	-3.30184	0.000960544	0.0100555	piRNA
Pseudogene:ZK250.15	ZK250.15	177.449	-1.38823	0.420587	-3.30071	0.000964422	0.0100698	pseudogene
Y105C5A.427	21ur-1725	116.3	-1.4469	0.438601	-3.29889	0.000970669	0.0101086	piRNA
Pseudogene:AH6.13	AH6.13	75.869	-1.62222	0.492489	-3.29392	0.000987995	0.0102237	pseudogene
F54B8.16	srbc-55	383.675	-1.49441	0.453994	-3.29169	0.000995879	0.0102642	protein_coding
Y105C5B.132	21ur-14	1785.48	-0.872663	0.265978	-3.28096	0.00103456	0.0106035	piRNA
Y105C5B.252	21ur-445	555.012	-1.04217	0.317701	-3.28036	0.00103676	0.0106035	piRNA
C52G5.t1	C52G5.t1	459.336	-1.20669	0.368162	-3.27762	0.00104688	0.0106255	tRNA
F49F1.8	F49F1.8	588.845	-0.863804	0.263695	-3.27577	0.00105372	0.010668	pseudogene
Pseudogene:Y6D1A.3	Y6D1A.3	67.0055	-2.08065	0.635657	-3.27323	0.00106327	0.0107374	pseudogene
WBGene00004833	sls-2.1	134.042	-1.39629	0.427727	-3.26445	0.00109676	0.0110199	snRNA
C47A4.124	21ur-5630	2513.29	-0.863913	0.265296	-3.25641	0.00112829	0.011224	piRNA
C08D8.3	C08D8.3	3014.62	-0.705783	0.217498	-3.24501	0.00117448	0.0116256	snoRNA
K02C4.7	K02C4.7	654.594	-0.864599	0.26677	-3.24099	0.00119115	0.0117459	snoRNA
F45D11.10	fbxc-39	189.068	-1.39707	0.431209	-3.2399	0.00119573	0.0117459	protein_coding
C09B9.75	21ur-6626	174.202	-1.41995	0.438408	-3.23889	0.00119997	0.0117459	piRNA
F21C3.t1	F21C3.t1	2099.66	-0.865653	0.267295	-3.23857	0.00120132	0.0117459	tRNA
C09G1.3	C09G1.3	171.509	-1.4195	0.440551	-3.22211	0.00127252	0.0123216	protein_coding
M03D4.63	21ur-6053	729.079	-1.06094	0.329967	-3.21527	0.0013032	0.0125578	piRNA
F59H6.2	F59H6.2	220.772	-1.24412	0.38774	-3.20863	0.00133368	0.0127898	pseudogene
T22A3.8	lam-3	116.945	-1.38835	0.433119	-3.20547	0.00134841	0.0129002	protein_coding
Y57G11B.91	21ur-5344	4796.07	-0.7835	0.24448	-3.20476	0.00135177	0.0129015	piRNA
Y51H4A.772	21ur-6108	163.612	-1.26598	0.395594	-3.2002	0.00137335	0.0130762	piRNA
Y54G2A.t4	Y54G2A.t4	30184.6	-0.654358	0.205865	-3.17858	0.00148001	0.0138702	tRNA
H32C10.88	21ur-6555	300.655	-1.22282	0.385974	-3.16814	0.00153416	0.0142677	piRNA
B0547.9	21ur-5996	70.7945	-1.97155	0.622931	-3.16496	0.00155104	0.0143247	piRNA
Y105C5A.1282	Y105C5A.1282	182.349	-1.54157	0.487889	-3.15968	0.00157943	0.0143869	ncRNA
F31C3.7	rrn-1.1	1.05898e+06	-0.713015	0.226581	-3.14684	0.00165043	0.0148651	rRNA
Pseudogene:B0391.10	B0391.10	701.564	-0.829366	0.263836	-3.14349	0.00166945	0.0149354	pseudogene
F55G7.t1	F55G7.t1	651.126	-0.872726	0.277922	-3.14018	0.00168845	0.0150087	tRNA
Y17G9A.63	21ur-6167	117.315	-1.71553	0.546331	-3.1401	0.0016889	0.0150087	piRNA
Y9C9A.88	21ur-8984	201.987	-1.27776	0.407285	-3.13725	0.00170538	0.0151053	piRNA
Y51H4A.238	21ur-2235	14080.2	-0.710117	0.226374	-3.13692	0.00170732	0.0151053	piRNA
Y57G11C.298	21ur-3471	3412.02	-0.700228	0.224183	-3.12346	0.00178737	0.0157092	piRNA
C41A3.1	pks-1	541.993	-0.987062	0.316554	-3.11815	0.00181993	0.0159603	protein_coding
Pseudogene:R03D7.3	R03D7.3	555.49	-0.840662	0.270014	-3.1134	0.00184946	0.0161485	pseudogene
T06A10.25	21ur-2200	337.398	-1.03586	0.333618	-3.10494	0.00190319	0.0163675	piRNA
AC7.59	21ur-7010	322.672	-1.3902	0.448031	-3.10291	0.00191629	0.0164447	piRNA
C52D10.93	21ur-8763	236.043	-1.13503	0.365877	-3.10221	0.0019208	0.0164481	piRNA
Y105C5B.546	21ur-3669	349.088	-1.06678	0.343992	-3.10118	0.0019275	0.0164702	piRNA
Y73F8A.146	21ur-531	1059.73	-0.80871	0.26086	-3.10017	0.00193408	0.0164912	piRNA
Y51H4A.40	21ur-3191	851.346	-0.842791	0.271984	-3.09867	0.0019439	0.0165397	piRNA
AH9.5b	mir-248	861.177	-0.839669	0.272812	-3.07783	0.00208514	0.0174262	miRNA
WBGene00014421	K03B8.10	158.466	-1.40553	0.457174	-3.07438	0.00210943	0.0175168	snRNA
Y73F8A.215	21ur-3935	602.974	-0.871776	0.285064	-3.05818	0.00222686	0.0184373	piRNA
Y77E11A.10	clp-6	255.182	-1.15842	0.379661	-3.05121	0.00227924	0.0187545	protein_coding
C02B10.7	21ur-116	283.019	-1.0332	0.338877	-3.0489	0.00229682	0.0188174	piRNA
F47G4.9	F47G4.9	1913.71	-0.739531	0.242649	-3.04774	0.00230573	0.0188175	snoRNA
M162.8	fbxa-118	68.1109	-2.03124	0.668436	-3.0388	0.00237522	0.0191889	protein_coding
C46A5.10a	mir-1820	399.78	-1.04497	0.344364	-3.0345	0.00240932	0.0193861	miRNA
Y105C5B.111	21ur-4857	674.555	-0.799382	0.26435	-3.02396	0.00249491	0.0199906	piRNA
ZK1067.7	abu-14	364.048	-2.13993	0.707805	-3.02333	0.00250012	0.0199906	protein_coding
Y73B6BL.53	21ur-526	1364.18	-1.01452	0.33645	-3.01536	0.00256676	0.0204325	piRNA
Y57G7A.2	Y57G7A.2	127.393	-1.29216	0.429778	-3.00659	0.00264199	0.0208684	protein_coding
F12E12.9	fbxb-92	61.7694	-1.82134	0.605927	-3.00587	0.00264824	0.0208684	protein_coding
F31C3.8	rrn-1.2	1.1208e+06	-0.680336	0.22636	-3.00556	0.00265095	0.0208684	rRNA
T13A10.56	21ur-5622	23750.7	-0.864209	0.288061	-3.00009	0.002699	0.0211633	piRNA
Y57G11C.136	21ur-3254	150.799	-1.16355	0.388327	-2.99632	0.00273263	0.0213433	piRNA
Y41E3.342	21ur-7361	610.206	-0.928243	0.310066	-2.9937	0.0027562	0.0214855	piRNA
C05D9.12	C05D9.12	170.735	-1.2891	0.430769	-2.99255	0.00276658	0.0215244	ncRNA
F57F5.1	F57F5.1	170.811	-1.20539	0.403978	-2.9838	0.00284692	0.0218939	protein_coding
F59D8.1	vit-3	339.085	-1.02291	0.343142	-2.98101	0.00287302	0.0219853	protein_coding
T13A10.55	21ur-7445	129.486	-1.32835	0.445991	-2.97842	0.00289734	0.0221116	piRNA
F14A5.1	nhr-264	62.9953	-1.60905	0.540711	-2.97581	0.00292212	0.0221738	protein_coding
Y105C5A.206	21ur-1124	982.116	-0.745112	0.251225	-2.96591	0.00301789	0.0227344	piRNA
Y116A8B.48	21ur-6262	200.861	-1.10659	0.373934	-2.95932	0.00308315	0.0230458	piRNA
H32C10.24	21ur-4088	1216.36	-0.935729	0.317429	-2.94784	0.00320003	0.023698	piRNA
F55B11.16	21ur-9	416.43	-1.02367	0.347642	-2.94463	0.00323345	0.0238571	piRNA
Y4C6A.17	21ur-1392	316.477	-1.07566	0.365465	-2.94325	0.00324783	0.0238592	piRNA
C04G6.12	C04G6.12	2497.17	-0.795684	0.270375	-2.94289	0.00325163	0.0238592	snoRNA
Y73F8A.372	21ur-1507	1076.4	-0.938374	0.319757	-2.93464	0.00333931	0.0243459	piRNA
F47G3.2	asna-2	63.3735	-1.83201	0.624934	-2.93152	0.00337307	0.0243701	pseudogene
F15B9.7	fmi-1	99.9501	-1.68244	0.574022	-2.93098	0.00337899	0.0243701	protein_coding
K02B9.5b	mir-47	1787.8	-0.725794	0.247748	-2.92956	0.00339438	0.0243701	miRNA
H12I19.15	21ur-4375	13441.3	-0.860184	0.294316	-2.92266	0.00347058	0.024828	piRNA
Y19D2B.2	Y19D2B.2	63.2515	-1.73274	0.594079	-2.91668	0.0035378	0.0252129	protein_coding
C08E3.9	fbxa-166	77.7799	-1.50994	0.518924	-2.90976	0.00361709	0.0256447	protein_coding
Y87G2A.14	ndx-8	83.3159	-1.46347	0.503043	-2.90923	0.00362323	0.0256447	protein_coding
C17H12.4	C17H12.4	316.621	-1.46339	0.503129	-2.90859	0.00363066	0.0256519	protein_coding
Y57G11C.434	21ur-5070	686.558	-0.931834	0.32154	-2.89803	0.00375513	0.0263376	piRNA
F13G11.48	21ur-4058	619.475	-0.790537	0.273857	-2.88668	0.00389329	0.02703	piRNA
T21F2.3	T21F2.3	75.7206	-1.51025	0.523368	-2.88564	0.0039062	0.0270726	snoRNA
T23G4.52	21ur-4252	3282.62	-0.731281	0.253816	-2.88114	0.00396235	0.0274142	piRNA
Y73F8A.333	21ur-4633	272.508	-1.11208	0.38633	-2.87858	0.00399472	0.0275905	piRNA
Y45F10D.24	21ur-2584	5943.83	-0.780209	0.271201	-2.87687	0.00401646	0.0276498	piRNA
Y105C5B.159	21ur-5207	283.609	-1.08991	0.379377	-2.87288	0.00406744	0.0279	piRNA
F53H10.2a	saeg-1	157.328	-1.24918	0.434928	-2.87214	0.00407696	0.0279174	protein_coding
Y4C6A.54	21ur-8059	161.453	-1.1179	0.390097	-2.8657	0.00416086	0.0284432	piRNA
M163.14	M163.14	113.32	-1.26674	0.442373	-2.86351	0.00418975	0.0285675	snoRNA
T28F2.t1	T28F2.t1	251.001	-2.27879	0.796027	-2.8627	0.00420048	0.0285675	tRNA
Y37A1B.82	21ur-1876	434.264	-0.854853	0.298832	-2.86064	0.00422782	0.0287047	piRNA
ZK546.18	ZK546.18	826.037	-0.797241	0.278984	-2.85766	0.00426777	0.0288648	snoRNA
C24D10.21	21ur-3717	530.871	-0.953493	0.333675	-2.85755	0.00426923	0.0288648	piRNA
Y41E3.82	21ur-5374	7550.99	-0.683785	0.239518	-2.85483	0.00430595	0.028989	piRNA
R05A10.48	21ur-3228	6192.22	-0.696183	0.244124	-2.85175	0.00434789	0.0291243	piRNA
B0513.26	21ur-3387	433.565	-0.982596	0.344722	-2.8504	0.0043664	0.0291994	piRNA
F23D12.5	jmjd-3.2	306.97	-1.15147	0.404087	-2.84955	0.00437805	0.0292284	protein_coding
Y51H4A.38	21ur-1584	830.488	-0.767844	0.269516	-2.84897	0.00438604	0.029233	piRNA
C06A1.3	C06A1.3	99.8041	-1.34367	0.472117	-2.84606	0.00442636	0.0294526	protein_coding
Pseudogene:Y71A12B.13a	Y71A12B.13a	96.9134	-1.34808	0.47421	-2.84278	0.00447218	0.029708	pseudogene
F11A10.9	F11A10.9	3804.6	-0.674434	0.237514	-2.83956	0.00451758	0.0298608	snoRNA
Y73F8A.198	21ur-1090	222.727	-1.08034	0.38068	-2.83793	0.00454078	0.0299647	piRNA
F22B3.1	his-64	715.918	-0.812561	0.286525	-2.83592	0.00456943	0.0301041	protein_coding
F13G11.33	21ur-1087	825.131	-0.849094	0.300591	-2.82474	0.00473186	0.0310208	piRNA
B0035.10	his-45	103.183	-1.33396	0.474063	-2.81388	0.00489472	0.0317759	protein_coding
B0350.43	21ur-5573	1237.02	-0.78267	0.2782	-2.81334	0.00490298	0.031778	piRNA
C24D10.13	21ur-1556	82.6587	-1.41302	0.50305	-2.8089	0.0049711	0.0321154	piRNA
Y57G11C.248	21ur-32	2333.05	-0.83378	0.297143	-2.80599	0.00501629	0.0323551	piRNA
F21A3.6	glb-14	280.403	-0.999707	0.356552	-2.80381	0.0050502	0.0324169	protein_coding
Y57G11A.178	21ur-5778	404.933	-1.04802	0.374065	-2.80171	0.0050833	0.0325453	piRNA
C45E5.18	21ur-3725	94.3003	-1.5944	0.569124	-2.80151	0.00508647	0.0325453	piRNA
Y105C5B.341	21ur-1595	231.449	-1.20414	0.431453	-2.79089	0.00525627	0.033471	piRNA
Y57G11C.343	21ur-1615	1607.41	-0.755797	0.27095	-2.78943	0.00528012	0.0335063	piRNA
CD4.18	CD4.18	635.462	-0.814687	0.292274	-2.78741	0.00531319	0.0336194	ncRNA
R03E9.4	irk-1	82.319	-1.62755	0.584264	-2.78564	0.00534226	0.0336967	protein_coding
Y57G11A.22	21ur-4748	1470.66	-0.74215	0.26705	-2.77907	0.00545152	0.0343317	piRNA
Y57G11C.297	21ur-2799	2208.28	-0.738677	0.266037	-2.7766	0.00549314	0.0344852	piRNA
F55G1.11	his-60	1125.88	-0.74716	0.271584	-2.75112	0.00593918	0.0363162	protein_coding
Y57G11C.376	21ur-1128	405.954	-0.866529	0.315034	-2.75058	0.00594891	0.0363201	piRNA
Y105C5B.507	21ur-3180	883.234	-0.809146	0.295353	-2.73959	0.0061516	0.0373864	piRNA
T20D3.8	pigc-1	106.822	-1.59756	0.584462	-2.73339	0.00626869	0.0379186	protein_coding
Y73F8A.304	21ur-1486	933.555	-0.767871	0.281021	-2.73243	0.00628693	0.0379207	piRNA
Y51H4A.719	21ur-6723	812.173	-0.863143	0.31719	-2.72122	0.00650414	0.0389372	piRNA
Y73B6BR.24	21ur-7984	92.5171	-1.39335	0.512138	-2.72065	0.00651538	0.0389462	piRNA
Y116A8C.109	21ur-3651	1322.58	-0.780297	0.286876	-2.71998	0.00652853	0.0389485	piRNA
F26D12.42	21ur-7114	267.51	-1.22616	0.450852	-2.71964	0.00653525	0.0389485	piRNA
Y41E3.63	21ur-453	1315.17	-0.686653	0.25256	-2.71877	0.00655244	0.0389929	piRNA
Y57G11C.882	21ur-6009	29801.3	-0.768004	0.283359	-2.71036	0.00672106	0.039769	piRNA
Y67A10A.41	21ur-1326	2589.96	-0.645583	0.239007	-2.7011	0.00691097	0.0406426	piRNA
Y105C5B.102	21ur-1079	563.158	-0.90447	0.337324	-2.68131	0.00733347	0.042766	piRNA
Y57G11C.709	21ur-6275	10560.7	-0.698636	0.261048	-2.67628	0.00744451	0.0432374	piRNA
Y73F8A.571	21ur-6366	227.832	-1.08236	0.404535	-2.67557	0.00746032	0.0432374	piRNA
T27E7.34	21ur-3451	1102.88	-0.783325	0.2933	-2.67073	0.00756875	0.0434253	piRNA
ZK380.5	ZK380.5	483.679	-0.88066	0.330595	-2.66386	0.00772498	0.0441317	protein_coding
F47F6.5	clec-119	88.2367	-1.54319	0.579858	-2.66133	0.00778327	0.0444013	protein_coding
C55C3.14	21ur-2404	160.286	-1.16945	0.439597	-2.66028	0.00780764	0.0444769	piRNA
W03D8.7	W03D8.7	440.524	-0.879867	0.33119	-2.65668	0.00789143	0.0447629	protein_coding
Y47H9C.10	fbxa-216	305.203	-0.933809	0.351935	-2.65335	0.0079696	0.0450169	protein_coding
F35D6.13	21ur-6547	416.813	-0.968556	0.365033	-2.65334	0.00796999	0.0450169	piRNA
Y57G11B.85	21ur-1200	4744.67	-0.65753	0.248142	-2.64982	0.00805351	0.0452967	piRNA
Y105C5B.800	21ur-5458	890.568	-0.758812	0.286998	-2.64396	0.00819422	0.045904	piRNA
B0350.21	21ur-3689	355.86	-0.893789	0.338772	-2.63832	0.00833183	0.0463189	piRNA
Y105C5A.233	21ur-2733	279.219	-0.946588	0.359341	-2.63423	0.0084328	0.0466007	piRNA
Pseudogene:Y47H9C.11	Y47H9C.11	246.107	-1.0794	0.409784	-2.63407	0.00843683	0.0466007	pseudogene
H01A20.1	nhr-3	108.136	-1.18919	0.451779	-2.63224	0.0084823	0.0466894	protein_coding
Y51H4A.464	21ur-5464	310.401	-0.888168	0.337431	-2.63215	0.00848471	0.0466894	piRNA
B0454.9	lido-13	155.072	-1.09807	0.417197	-2.63202	0.00848793	0.0466894	protein_coding
Y51H4A.155	21ur-1536	62.5299	-1.41109	0.539223	-2.6169	0.00887313	0.0486077	piRNA
C29F7.6	jmjd-3.3	107.874	-1.28275	0.490776	-2.61372	0.00895611	0.0489283	protein_coding
Y51H4A.279	21ur-4978	1983.56	-0.644006	0.246537	-2.6122	0.0089961	0.0490128	piRNA
C09B9.55	21ur-9776	226.933	-1.14626	0.439055	-2.61074	0.00903462	0.0490223	piRNA
ZK131.4	his-10	94.6657	-1.21372	0.465827	-2.60552	0.00917343	0.0496408	protein_coding

## Sheet: Fig. 2F mapped TE reads
		Unmated germline								Mated germline
		g1	g2	g3	sg1	sg2	sg3	sg4		m1	m2	m3	sm1	sm2	sm3	sm4
Total Reads		21671899	24527225	22064248	31018576	39607635	56832000	52659951		21392089	23783100	24775405	23870482	30196947	27215804	21159081
Transposon Name	Transposon Type
EnSpm-3_BTa	DNA	69705	69972	60844	67654	92110	110586	101509		99387	75419	72592	48089	55738	51787	38178
hAT-1_SP	DNA	2010	2195	1851	35115	54637	53590	64706		2360	2375	2235	23123	22529	21478	16367
ISL2EU-6_BTa	DNA	21598	21612	18484	9987	13341	16051	13950		29561	22517	21122	9302	11402	10638	8258
hAT6-2N1_SP	DNA	1009	1130	899	4532	7077	6755	8493		1299	1143	1103	3170	3171	3070	2255
EnSpm-1_DDi	DNA	1322	1432	1186	2959	4438	4386	5481		1785	1650	1547	2279	2534	2243	1717
TDD-5	DNA	3016	3394	2859	1520	2164	2047	2524		3992	3305	3176	1756	1910	1848	1399
hAT-8N3_ATr	DNA	1017	1105	979	1742	2623	2475	3147		1389	1047	1039	1560	1564	1467	1128
Kolobok-1_LG	DNA	766	901	706	202	272	280	325		1066	895	900	397	516	432	359
piggyBacA-1_DPur	DNA	700	806	726	244	390	274	415		1006	788	872	411	499	416	345
Harbinger-N2_SP	DNA	704	795	682	199	317	264	349		1063	856	832	369	431	388	338
Mariner_DMA	DNA	395	428	375	0	0	0	0		176	562	442	649	810	1078	792
Helitron-N1_PTr	DNA	305	338	292	193	283	307	302		430	341	348	186	233	208	162
CryptonV-1_BTa	DNA	346	390	314	64	111	101	144		522	398	434	171	202	180	150
Merlin-5_ROr	DNA	300	353	286	65	88	92	97		443	358	376	145	174	157	132
PAL5A_CE	DNA	217	222	216	66	101	93	168		236	321	356	81	64	187	117
TDD4	DNA	92	104	85	171	290	244	299		132	108	101	126	144	124	98
MuDR-1_ROr	DNA	213	196	189	58	90	83	98		290	205	265	107	105	116	90
Polinton-1N1_DR	DNA	9	15	12	221	346	353	424		14	17	12	141	146	167	106
Helitron-1N1_HM	DNA	18	25	24	189	318	295	362		18	15	26	136	136	130	85
Sola2-7_HMa	DNA	28	28	8	181	303	320	349		29	16	13	132	130	125	103
hAT-10_LMi	DNA	170	187	177	58	62	77	77		184	185	172	84	100	95	52
Zator-N1_CGi	DNA	162	152	148	43	48	59	66		192	158	187	82	99	93	81
Polinton-2_SP	DNA	85	98	84	91	111	115	149		171	132	108	83	99	90	81
PALTTTAAA3	DNA	102	106	116	87	58	211	206		127	134	129	49	39	57	58
hAT-N1_SP	DNA	134	123	131	85	90	94	126		160	104	117	70	101	80	53
Chapaev-1_CE	DNA/CMC-Chapaev	1169	1406	1163	1505	2278	1592	2767		1280	1300	1483	1275	1440	1582	889
CeRep1A	DNA/MULE-MuDR	1886	2206	1802	1236	2460	4121	3674		2143	2047	2248	1417	1399	1585	1277
CEMUDR1	DNA/MULE-MuDR	998	1262	1115	742	869	1892	4874		1295	1198	1557	1724	2308	2526	923
Turmoil1	DNA/PIF-Harbinger	287	364	321	234	491	406	733		602	484	539	324	371	395	290
Subtotal		108763	111345	96074	129443	185766	207163	215814		151352	118078	114331	97438	108394	102742	75883
Normalized Subtotal (rpm)		5018.62	4539.65	4354.28	4173.08	4690.16	3645.18	4098.26		7075.14	4964.79	4614.7	4081.95	3589.57	3775.09	3586.31
DIRS-N1_DR	LTR	1455	1518	1247	949	1405	1593	1578		1959	1557	1475	862	1003	907	673
Copia-36_Mad-I	LTR	1450	1638	1350	277	367	324	460		1988	1738	1695	696	786	736	599
BEL-12_DPu-I	LTR	659	764	710	65	75	98	71		860	593	584	417	508	460	414
Copia-18_RC-I	LTR	38	42	39	660	1036	1045	1173		33	38	29	398	456	409	300
DIRS-8_DR	LTR	347	376	305	151	221	223	205		478	366	376	170	235	223	187
Copia-34_DPu-I	LTR	124	125	133	304	546	491	576		150	125	139	250	224	232	181
DGLT-A1_I	LTR	192	177	144	268	394	400	469		230	207	201	193	229	193	166
Ogre-MT4_I	LTR	305	294	274	61	76	72	76		466	335	335	133	162	139	126
TABOR_I	LTR	179	175	149	102	150	142	171		245	222	215	152	138	121	89
Ogre-SD1_LTR	LTR	208	229	183	40	47	43	64		321	253	292	112	133	113	69
Copia-61_ALY-I	LTR	39	46	42	160	288	252	354		56	64	58	136	126	136	101
Copia-39_Pru-I	LTR	145	146	156	35	66	52	67		236	168	194	74	94	77	67
CER1	LTR/Gypsy	1307	2005	1843	5672	7036	11039	10088		2461	3945	5783	4193	4896	5170	2862
LTRCER1	LTR/Gypsy	3826	4614	3911	2088	4049	3213	3981		4410	4727	5356	2122	1987	2134	1871
Gypsy-25_PGr-I	LTR/Gypsy	1580	1544	1302	1538	2152	2272	2428		2079	1619	1575	1068	1173	1118	866
Gypsy-23_VV-I	LTR/Gypsy	1562	1790	1547	358	557	540	602		1931	1476	1517	825	949	993	783
Gypsy-30_GM-I	LTR/Gypsy	653	789	724	180	204	182	233		1052	850	832	372	438	397	307
Gypsy-5_ALY-I	LTR/Gypsy	456	478	440	114	189	352	195		1111	1003	889	420	535	490	537
Gypsy-11_BTa-I	LTR/Gypsy	539	607	545	293	454	422	553		825	632	672	364	442	397	335
Gypsy-22_DWil-I	LTR/Gypsy	478	524	440	232	354	338	419		681	598	570	285	337	325	260
Gypsy-1_BTa-I	LTR/Gypsy	35	37	40	597	989	923	1168		42	46	33	373	396	353	262
Gypsy-6_PPa-I	LTR/Gypsy	160	182	146	305	470	463	540		202	176	214	232	258	242	163
Gypsy7-I_Dmoj	LTR/Gypsy	203	245	208	248	372	366	432		301	203	244	203	251	217	167
Gypsy-9_Mad-I	LTR/Gypsy	20	21	20	373	535	559	689		20	25	26	242	248	240	188
Gypsy98-I_Dr	LTR/Gypsy	324	362	333	50	52	63	57		453	323	339	180	221	216	191
Gypsy-2_RO-I	LTR/Gypsy	331	380	289	44	59	86	82		374	336	333	134	153	118	103
Gypsy-133_GM-I	LTR/Gypsy	125	153	110	216	361	309	401		200	136	155	166	175	170	136
Gypsy-5_RO-I	LTR/Gypsy	197	226	182	162	218	270	246		274	219	213	123	159	155	108
Gypsy-19_RO-I	LTR/Gypsy	264	268	230	52	69	67	74		396	273	293	118	137	127	96
Gypsy-29_DWil-I	LTR/Gypsy	157	175	147	80	107	97	130		267	194	167	98	104	113	92
Gypsy-34_Mad-I	LTR/Gypsy	141	170	125	83	126	113	152		207	153	170	101	108	105	73
CER3-1-LTR_CE	LTR/Gypsy	165	171	172	28	42	113	101		204	231	201	81	122	74	65
Gypsy-27_PGr-I	LTR/Gypsy	153	143	110	91	140	137	123		191	143	132	68	110	120	71
Gypsy-22_ALY-I	LTR/Gypsy	35	36	27	177	285	276	327		52	38	40	119	125	110	79
Gypsy14-NVi_I	LTR/Gypsy	51	52	46	176	218	243	255		86	51	64	119	110	113	87
Gypsy-29_DPu-I	LTR/Gypsy	166	199	160	31	49	51	61		205	182	194	75	84	77	61
Gypsy-13_DSim-I	LTR/Gypsy	143	138	123	68	102	73	110		192	146	156	80	97	87	74
CER16-2-I_CE	LTR/Pao	5132	6363	5091	5955	12333	10315	10684		4042	5644	5290	4797	3925	4403	4280
CER16-2-LTR_CE	LTR/Pao	331	424	405	141	424	411	369		513	535	605	184	264	268	246
CER16-1-LTR_CE	LTR/Pao	253	319	370	8	23	31	58		438	489	472	94	109	118	99
CER15-1-I_CE	LTR/Pao	72	103	93	43	85	108	154		219	339	275	86	97	155	69
CER10-LTR_CE	LTR/Pao	59	53	74	17	36	60	173		265	204	188	65	138	96	113
Subtotal		24059	28101	23985	22492	36761	38227	40149		30715	30602	32591	20980	22242	22447	17616
Normalized Subtotal (rpm)		1110.15	1145.71	1087.05	725.114	928.129	672.632	762.42		1435.81	1286.71	1315.46	878.91	736.565	824.778	832.55
RT1	Non-LTR retrotransposon	12886	13202	11330	17108	23840	27212	26154		17123	13190	12854	11763	13097	12278	8982
DINOLT1	Non-LTR retrotransposon	5707	5924	4944	3425	4870	5995	5180		8670	6408	6202	3308	3832	3695	2740
Proto2-15_CTe	non-LTR retrotransposon	684	735	643	1408	2185	2079	2633		920	805	742	1122	1155	1066	843
Tx1-9_SK	non-LTR retrotransposon	1267	1355	1191	295	358	379	434		1820	1540	1610	647	846	767	553
Tx1-5_CQ	non-LTR retrotransposon	1258	1354	1154	262	318	399	350		1765	1441	1325	533	599	521	430
MoTeR1	non-LTR retrotransposon	1117	1223	1022	336	483	523	508		1465	1222	1196	487	585	521	387
L1-37_AAe	non-LTR retrotransposon	1171	1241	1010	275	346	457	473		1582	1193	1256	462	500	530	382
MoTeR2	non-LTR retrotransposon	1147	1131	965	317	454	505	507		1450	1217	1208	434	610	498	409
CRE2	non-LTR retrotransposon	880	954	803	235	312	311	359		1175	1088	1078	465	551	473	449
L1-46_AAe	non-LTR retrotransposon	791	849	750	381	461	548	564		1175	837	850	362	448	382	310
L1-44_XT	non-LTR retrotransposon	870	1062	809	114	139	174	178		1019	933	850	445	480	465	402
DRE	non-LTR retrotransposon	678	712	613	354	483	564	536		908	698	704	269	397	380	288
L2-1b_Cis	non-LTR retrotransposon	732	845	689	140	233	180	270		1093	868	900	333	440	374	321
Nimb-12_DR	non-LTR retrotransposon	542	601	507	125	220	183	228		698	518	595	266	289	259	260
RTE-1C_DAn	non-LTR retrotransposon	502	561	541	51	43	73	56		632	441	412	296	363	331	333
Tx1-4_DR	non-LTR retrotransposon	462	510	425	85	113	101	140		674	534	592	223	341	240	167
Nimb-2_LVa	non-LTR retrotransposon	345	344	272	276	381	468	381		480	309	345	195	235	196	182
Deceiver-3_MLP	non-LTR retrotransposon	289	355	265	191	357	292	345		428	302	297	194	219	215	185
CR1-25_HM	non-LTR retrotransposon	378	402	400	73	123	99	110		524	436	439	189	207	192	155
L1-67_ACar	non-LTR retrotransposon	398	427	337	87	117	122	119		477	421	449	172	212	212	171
L1-34_DR	non-LTR retrotransposon	302	294	283	56	86	85	85		397	365	396	138	146	140	170
TRE3C	non-LTR retrotransposon	136	143	130	242	355	315	394		187	157	168	164	191	169	143
L1-24C_ACar	non-LTR retrotransposon	291	305	285	48	88	81	57		429	335	352	107	160	144	115
Tx1-2_DR	non-LTR retrotransposon	224	251	194	84	104	153	127		297	294	277	90	125	117	96
R2-8_MR	non-LTR retrotransposon	263	270	204	53	90	75	86		342	274	258	133	131	126	103
CZAR	non-LTR retrotransposon	52	64	49	235	366	329	413		54	65	49	143	146	157	125
Tx1-4_SPur	non-LTR retrotransposon	231	259	192	45	53	54	66		345	236	249	112	135	136	96
CR1-49_HM	non-LTR retrotransposon	199	240	215	45	63	69	58		350	273	296	76	112	120	79
Tx1-20_DR	non-LTR retrotransposon	209	212	201	49	50	62	63		262	218	253	94	120	95	91
SINE-4_LMi	SINE	276	300	280	26	53	97	58		461	447	443	177	196	182	160
SINE1_CE	SINE/R2	636	610	600	912	1034	856	823		1164	941	991	580	1454	1448	606
CELE45	SINE/tRNA-RTE	1429	1472	1587	995	1434	2607	957		2560	2216	2824	1183	1961	2529	1740
Ag-Jock-13	LINE	3067	3160	2801	898	1156	1707	1360		4454	3654	3394	1167	1392	1310	1019
Tad1-66B_BG	LINE	529	640	567	617	1062	905	1158		583	471	444	695	760	738	688
Tad1-2_PGr	LINE	230	225	185	457	686	723	670		282	230	187	288	328	345	215
CR1-35_HM	LINE	58	76	58	137	206	194	235		92	74	64	107	110	94	71
CR1-70_HM	LINE/CR1	204	223	180	28	44	35	42		225	195	176	72	90	94	75
R2-1_RMi	LINE/R2	176	207	175	26	37	39	53		220	206	216	73	95	105	98
Subtotal		40616	42738	36856	30491	42803	49050	46230		56782	45052	44941	27564	33058	31644	23639
Normalized Subtotal (rpm)		1874.13	1742.47	1670.39	982.992	1080.68	863.07	877.897		2654.35	1894.29	1813.94	1154.73	1094.75	1162.71	1117.2
