# Supplementary material for: piRNAs regulate a Hedgehog germline-to-soma pro-aging signal
Source: Nat Aging. 2023 Jan 9;3(1):47–63. doi: 10.1038/s43587-022-00329-2 (PMC10154208; doi:10.1038/s43587-022-00329-2)
Supplement: Source Data Fig. 3. — List of significantly differentially-expressed genes identified from mated versus unmated prde-1 germline mRNA-seq (DESeq2 with Bonferroni adjustment of P values). [file 43587_2022_329_MOESM7_ESM.xlsx]

## Sheet: mRNA Up in mated prde-1 GL
GeneID	Gene name	Base mean	log2(FC)	StdErr	Wald-Stats	P-value	P-adj	Description
F08G12.2	F08G12.2	920.445	1.06485	0.163573	6.5099	7.52018e-11	7.30698e-07	F08G12.2 is an ortholog of human SNRNP40 (small nuclear ribonucleoprotein(U5)).
Y73F8A.6	ccg-1	992.063	0.907386	0.143542	6.3214	2.59198e-10	1.679e-06	Conserved Cysteine/Glycine domain protein
F48E3.4	F48E3.4	6796.95	0.598126	0.0974058	6.14056	8.22313e-10	3.995e-06	F48E3.4 is an ortholog of human PRSS45 (protease, serine, 45), GZMK (granzyme K (granzyme 3; tryptase II)) and GZMA (granzyme A (granzyme 1, cytotoxic T-lymphocyte-associated serine esterase 3)); F48E3.4 is predicted to have serine-type endopeptidase activity, based on protein domain information.
Y54G11A.3	Y54G11A.3	2906.71	0.748861	0.123998	6.03931	1.54771e-09	6.01532e-06	Y54G11A.3 is an ortholog of human DDX43 (DEAD (Asp-Glu-Ala-Asp) box polypeptide 43) and DDX53 (DEAD (Asp-Glu-Ala-Asp) box polypeptide 53); Y54G11A.3 is predicted to have ATP binding activity and nucleic acid binding activity, based on protein domain information.
Y54E2A.8	Y54E2A.8	395.538	1.05476	0.181108	5.82392	5.74818e-09	1.86174e-05	Predicted to enable protein heterodimerization activity.
H29C22.1	H29C22.1	68.4226	1.50104	0.260484	5.76249	8.28799e-09	2.30086e-05	Enriched in cephalic sheath cell; dopaminergic neurons; germ line; hypodermis; and spermatheca based on tiling array and RNA-seq studies. Is affected by several genes including daf-2; glp-1; and skn-1 based on tiling array; RNA-seq; and microarray studies. Is affected by eighteen chemicals including 1-methylnicotinamide; rotenone; and D-glucose based on RNA-seq and microarray studies.
C18G1.5	hil-4	16591.2	0.669721	0.122947	5.44724	5.11574e-08	0.00011046	hil-4 is an ortholog of members of the human Histones family including H1F0; hil-4 is involved in reproduction; hil-4 is predicted to have DNA binding activity, based on protein domain information; hil-4 is expressed widely.
Y47G6A.31	Y47G6A.31	510.972	0.926679	0.175372	5.28407	1.26342e-07	0.000206338	Y47G6A.31 is an ortholog of human RNF4 (ring finger protein 4); Y47G6A.31 is involved in embryo development; Y47G6A.31 is predicted to have zinc ion binding activity, based on protein domain information.
F39C12.1	F39C12.1	1048.74	0.840803	0.159473	5.27238	1.34665e-07	0.000206338	F39C12.1 is an ortholog of human MIOS (missing oocyte, meiosis regulator, (Drosophila)).
Y110A7A.11	use-1	1234.82	0.725788	0.137777	5.26785	1.38033e-07	0.000206338	use-1 is an ortholog of human USE1 (unconventional SNARE in the ER 1 (S. cerevisiae)); use-1 is involved in embryo development, locomotion, nematode larval development, oogenesis and receptor-mediated endocytosis.
C01A2.5	C01A2.5	3749.29	0.651302	0.123506	5.27346	1.33878e-07	0.000206338	tads-1 is an ortholog of human RTFDC1 (replication termination factor 2 domain containing 1); tads-1 is involved in apoptotic process, body morphogenesis, embryo development, locomotion, nematode larval development, receptor-mediated endocytosis and reproduction.
C27C12.4	C27C12.4	492.802	0.922377	0.17694	5.21294	1.85875e-07	0.000229441	C27C12.4 is an ortholog of human MFSD11 (major facilitator superfamily domain containing 11); C27C12.4 is expressed in the nervous system.
Y47H9C.8	Y47H9C.8	925.8	0.703448	0.13502	5.20993	1.88908e-07	0.000229441	Y47H9C.8 is an ortholog of human CNPY1 (canopy FGF signaling regulator 1).
C44B12.5	perm-4	22667.7	0.452659	0.0873999	5.17917	2.22872e-07	0.000254769	perm-4 is involved in embryo development and reproduction.
C18B12.6	C18B12.6	446.168	1.00518	0.195229	5.14871	2.62289e-07	0.00028317	C18B12.6 is an ortholog of human ERGIC2 (ERGIC and golgi 2); C18B12.6 is expressed in the anal depressor muscle, gon_herm_dtc_P, gon_herm_dtc_A, anal sphincter muscle, and the tail neurons.
F28C6.3	cpf-1	2493.7	0.681966	0.133273	5.11704	3.10363e-07	0.000317436	cpf-1 is an ortholog of human CSTF1 (cleavage stimulation factor, 3' pre-RNA, subunit 1); cpf-1 is involved in embryo development, locomotion, negative regulation of vulval development, nematode larval development, oogenesis and receptor-mediated endocytosis.
ZK546.15	try-1	3805.16	0.774637	0.15168	5.10704	3.27249e-07	0.000317971	try-1 is an ortholog of human HGFAC (HGF activator), TPSAB1 (tryptase alpha/beta 1) and TPSD1 (tryptase delta 1) and members of the Proteases, serine family including TMPRSS2; try-1 is involved in embryo development; try-1 is predicted to have serine-type endopeptidase activity, based on protein domain information; try-1 is expressed in the germ line.
ZC53.7	rgs-9	1536.42	0.786686	0.161256	4.87849	1.06901e-06	0.000944275	rgs-9 is an ortholog of human RGSL1 (regulator of G-protein signaling like 1) and members of the RGS (Regulators of G-protein signaling) family including RGS13; rgs-9 is involved in embryo development; rgs-9 is expressed in the hypodermis, nervous system, intestine, and the rectal gland cell.
W09C5.7	W09C5.7	309.502	0.921982	0.190216	4.84702	1.25328e-06	0.00101915	W09C5.7 is an ortholog of human INPP5F (inositol polyphosphate-5-phosphatase F); W09C5.7 is predicted to have phosphoric ester hydrolase activity, based on protein domain information.
C44B12.1	perm-2	25433.4	0.478188	0.100668	4.75017	2.03246e-06	0.00151911	perm-2 is involved in embryo development and reproduction.
C55A6.9	C55A6.9	3321.75	0.513216	0.108856	4.71462	2.42158e-06	0.00168066	pafo-1 encodes the C. elegans ortholog of mammalian and Saccharomyces cerevisiae PAF1 that is a member of the PAF1 (Polymerase-Associated Factor 1) complex; by homology PAFO-1 is predicted to function in the regulation of transcription.
Pseudogene:ZK666.10	sri-8	61.0703	1.22076	0.260086	4.69368	2.6834e-06	0.00173822	Serpentine Receptor, class I
W09G12.1	dsl-2	91.8017	1.17831	0.255583	4.61028	4.02127e-06	0.00244204	dsl-2 encodes a putative transmembrane protein whose extracellular domain has single DSL and EGF domains in series, somewhat like Delta/LAG-2; DSL-2 belongs to a nematode-specific family of Delta/LAG-2-like proteins that includes DSL-1, -2, -3, -5, -6, and -7.
K07A1.13	K07A1.13	399.589	0.748036	0.162772	4.5956	4.31496e-06	0.00254099	K07A1.13 is involved in lipid storage.
Y65B4A.3	vps-20	2832.56	0.586604	0.128186	4.57618	4.73545e-06	0.00266381	vps-20 is an ortholog of human CHMP6 (charged multivesicular body protein 6); vps-20 is involved in body morphogenesis, determination of adult lifespan, locomotion, nematode larval development and secretion by cell.
T07F12.2	T07F12.2	1596.71	0.7258	0.160559	4.52046	6.17067e-06	0.00328472	T07F12.2 is an ortholog of human PRADC1 (protease-associated domain containing 1).
C06A8.2	snpc-1.1	1635.07	0.559614	0.123874	4.51761	6.25403e-06	0.00328472	snpc-1.1 is an ortholog of human SNAPC1 (small nuclear RNA activating complex, polypeptide 1); snpc-1.1 is involved in embryo development, hermaphrodite genitalia development, nematode larval development and reproduction.
Pseudogene:B0391.8	B0391.8	423.282	0.78413	0.174984	4.48115	7.42427e-06	0.00379673	Enriched in germ line and sensory neurons based on RNA-seq studies. Is affected by several genes including daf-2; eat-2; and clk-1 based on microarray and RNA-seq studies. Is affected by six chemicals including Alovudine; Psoralens; and allantoin based on RNA-seq and microarray studies.
Y17G7B.5	mcm-2	1451.88	0.631989	0.142278	4.44192	8.9159e-06	0.00444263	mcm-2 is an ortholog of human MCM2 (minichromosome maintenance complex component 2); mcm-2 is involved in determination of adult lifespan, embryo development, hermaphrodite genitalia development, nematode larval development and reproduction; mcm-2 is predicted to have ATP binding activity, DNA binding activity, and DNA helicase activity, based on protein domain information; mcm-2 is expressed in …
C05D9.12	C05D9.12	486.949	0.798965	0.18232	4.3822	1.17487e-05	0.00530959	Enriched in germ line based on RNA-seq studies. Is affected by several genes including hsf-1; prg-1; and sma-2 based on RNA-seq studies. Is affected by metformin based on RNA-seq studies.
W09H1.5	mecr-1	1862.13	0.571566	0.130783	4.37033	1.24058e-05	0.00536905	mecr-1 is an ortholog of human MECR (mitochondrial trans-2-enoyl-CoA reductase); mecr-1 is involved in determination of adult lifespan; mecr-1 is predicted to have oxidoreductase activity and zinc ion binding activity, based on protein domain information; mecr-1 is expressed in the pharynx, nervous system, tail, reproductive system, intestine, and the body wall musculature.
T07A9.10	T07A9.10	1114.84	0.628451	0.145178	4.32883	1.49901e-05	0.00619793	T07A9.10 is an ortholog of human STXBP3 (syntaxin binding protein 3), STXBP2 (syntaxin binding protein 2) and STXBP1 (syntaxin binding protein 1).
W09C5.6b.1	rpl-31	179.496	1.03695	0.240412	4.31322	1.60893e-05	0.00651384	Predicted to be a structural constituent of ribosome. Predicted to be involved in cytoplasmic translation. Predicted to be located in ribosome. Predicted to be part of cytosolic large ribosomal subunit. Is an ortholog of human RPL31 (ribosomal protein L31).
F53C11.3	F53C11.3	393.489	0.742627	0.173373	4.2834	1.84061e-05	0.00715372	F53C11.3 is an ortholog of human DECR1 (2,4-dienoyl CoA reductase 1, mitochondrial); F53C11.3 is involved in defense response to Gram-negative bacterium, innate immune response and lipid storage; F53C11.3 is expressed in the intestine.
C04E6.11	C04E6.11	707.538	0.631101	0.147186	4.28778	1.80469e-05	0.00715372	C04E6.11 is involved in reproduction.
F54D5.2	F54D5.2	1399.96	0.605269	0.142524	4.24679	2.16858e-05	0.00826312	Enriched in several structures, including Psub3; germ line; germline precursor cell; head mesodermal cell; and intestine based on tiling array; RNA-seq; and microarray studies. Is affected by several genes including daf-16; daf-2; and glp-1 based on microarray and RNA-seq studies. Is affected by seventeen chemicals including rotenone; Alovudine; and stavudine based on RNA-seq and microarray studi…
Y48E1B.10	gst-20	134.124	1.01728	0.241924	4.20495	2.61141e-05	0.00975914	gst-20 is an ortholog of human HPGDS (hematopoietic prostaglandin D synthase); gst-20 is involved in determination of adult lifespan.
F29G9.7	F29G9.7	264.956	0.845034	0.203741	4.14759	3.36e-05	0.0119144	This gene encodes a protein containing an F-box, a motif predicted to mediate protein-protein interactions either with homologs of yeast Skp-1p or with other proteins; its encoded protein also contains a Pfam-B45 motif of presently unknown function.
F39H2.4	syp-3	455.167	0.769434	0.186242	4.13137	3.60606e-05	0.0119768	syp-3 encodes a coiled-coil protein; SYP-3 activity is required during meiosis for chromosome synapsis and chiasma formation, specifically for proper assembly of the central region of the synaptonemal complex; thus, SYP-3 is essential activity is essential for normal embryonic development; immunolocalization studies indicate that SYP-3 is likely a structural component of the central element of th…
WBGene00219609	linc-7	4975.21	0.601975	0.145701	4.13159	3.6027e-05	0.0119768	Enriched in germ line; neurons; and somatic gonad precursor based on RNA-seq studies. Is affected by several genes including daf-2; clk-1; and npr-1 based on RNA-seq studies.
F49E12.1	F49E12.1	4408.84	0.495538	0.120001	4.12946	3.63624e-05	0.0119768	skpo-1 is involved in body morphogenesis, defense response and determination of adult lifespan; skpo-1 is predicted to have heme binding activity and peroxidase activity, based on protein domain information.
F57B10.7	tre-1	1562.54	0.606306	0.147793	4.10241	4.08877e-05	0.0132429	tre-1 is an ortholog of human TREH (trehalase (brush-border membrane glycoprotein)); tre-1 is involved in embryo development, nematode larval development, reproduction and striated muscle myosin thick filament assembly; tre-1 is predicted to have alpha,alpha-trehalase activity, based on protein domain information.
Y46E12BL.3	spsb-2	5217.47	0.589097	0.144103	4.08803	4.35053e-05	0.0136361	spsb-2 is an ortholog of human SPSB4 (splA/ryanodine receptor domain and SOCS box containing 4), SPSB1 (splA/ryanodine receptor domain and SOCS box containing 1) and SPSB2 (splA/ryanodine receptor domain and SOCS box containing 2); spsb-2 is expressed in the hypodermis and the intestine.
R09E12.3	sti-1	2667.19	0.574434	0.140428	4.0906	4.30253e-05	0.0136361	sti-1 encodes the C. elegans ortholog of the Sti1/Hop family of heat shock cochaperones; sti-1 plays a role in stress response, as sti-1 mutant animals have a shortened lifespan, decreased fertility at 20C, 25C, and 30C, and decreased thermotolerance; genetic interaction studies suggest that sti-1 may function together with daf-16 in regulating thermotolerance; STI-1 physically interacts with a n…
T25E12.6	T25E12.6	134.562	0.945764	0.233614	4.0484	5.15696e-05	0.0148947	Enriched in germ line and hypodermis based on tiling array and RNA-seq studies. Is affected by several genes including daf-16; daf-2; and rrf-3 based on microarray and RNA-seq studies. Is affected by thirteen chemicals including methylmercuric chloride; mianserin; and stavudine based on microarray and RNA-seq studies. Is predicted to encode a protein with the following domains: FTH domain; Domain…
C17F4.5	fbxc-50	2187.58	0.611029	0.151262	4.03954	5.35559e-05	0.0150834	This gene encodes a protein containing an F-box, a motif predicted to mediate protein-protein interactions either with homologs of yeast Skp-1p or with other proteins.
F19F10.12	F19F10.12	965.316	0.591244	0.147819	3.99979	6.33977e-05	0.0173522	F19F10.12 is an ortholog of human INTS9 (integrator complex subunit 9); F19F10.12 is involved in embryo development.
Pseudogene:T11F8.2	T11F8.2	163.687	0.896919	0.225319	3.98067	6.87223e-05	0.0182942	Enriched in germ line based on RNA-seq studies. Is affected by several genes including glp-1; skn-1; and rrf-3 based on tiling array; RNA-seq; and microarray studies. Is affected by five chemicals including hydrogen sulfide; allantoin; and Sirolimus based on microarray and RNA-seq studies.
C13G3.1	C13G3.1	132.535	0.901545	0.226793	3.97518	7.03257e-05	0.0184681	Enriched in germ line; hypodermis; neurons; and somatic gonad precursor based on tiling array; RNA-seq; and microarray studies. Is affected by several genes including daf-2; rrf-3; and hsf-1 based on microarray; tiling array; and RNA-seq studies. Is affected by nineteen chemicals including aldicarb; hydrogen sulfide; and rotenone based on microarray and RNA-seq studies.
F54A3.6	F54A3.6	735.172	0.570742	0.143803	3.96891	7.22035e-05	0.0187084	Enriched in M4 neuron and germ line based on RNA-seq studies. Is affected by several genes including hsf-1; eat-2; and sir-2.1 based on RNA-seq and microarray studies. Is affected by nine chemicals including Zidovudine; allantoin; and Sirolimus based on RNA-seq and microarray studies. Is predicted to encode a protein with the following domain: Phosphorylation site
C03H5.3	C03H5.3	1483.75	0.483911	0.123987	3.90293	9.50352e-05	0.0239847	C03H5.3 is involved in determination of adult lifespan.
F49C12.9	F49C12.9	4500.19	0.426123	0.109457	3.89305	9.89898e-05	0.0246624	F49C12.9 is an ortholog of human UBAC2 (UBA domain containing 2); F49C12.9 is involved in determination of adult lifespan.
H28G03.2	H28G03.2	33.0349	1.01088	0.260502	3.8805	0.000104244	0.0247327	H28G03.2 is an ortholog of human CPSF7 (cleavage and polyadenylation specific factor 7) and CPSF6 (cleavage and polyadenylation specific factor 6).
Y67H2A.2	Y67H2A.2	130.829	0.917805	0.236228	3.88524	0.000102228	0.0247327	Y67H2A.2 is an ortholog of human KLHDC10 (kelch domain containing 10).
F39H11.3	cdk-8	1291.84	0.543763	0.140569	3.86831	0.000109591	0.0256589	cdk-8 encodes a member of the cyclin-dependent serine/threonine protein kinase family orthologous to human CDK8 (OMIM:603184) which functions in transcriptional regulation with the positive regulatory factor cyclin C, is associated with the RNA polymerase II holoenzyme, and may regulate gene-specific activators; CDK-8 also contains a glutamine/asparagine-rich domain; loss of cdk-8 function via RN…
Y18D10A.11	Y18D10A.11	4354.28	0.419279	0.108629	3.85972	0.000113515	0.0259522	Predicted to be located in membrane. Predicted to be integral component of membrane.
M05B5.4	M05B5.4	304.285	0.855981	0.223425	3.83118	0.000127533	0.0288179	The M05B5.4 gene encodes an ortholog of the human gene LECITHIN-CHOLESTEROL ACYLTRANSFERASE (LCAT; OMIM:606967), which when mutated leads to lecithin-cholesterol acyltransferase deficiency (OMIM:245900).
F11G11.2	gst-7	5433.79	0.4891	0.127786	3.82749	0.000129458	0.0289168	gst-7 encodes a predicted glutathione S-transferase.
T06G6.9	pfd-3	1796.43	0.457337	0.119602	3.82382	0.0001314	0.029017	pfd-3 encodes a putative prefoldin, orthologous to human VBP1 (OMIM:300133), that is required for normal alpha-tubulin synthesis, microtubule growth, mitotic spindle formation and positioning, early embryonic cell division, and embryonic and larval viability; PFD-3 is expressed cytoplasmically in most, if not all, tissues.
C01B4.6	C01B4.6	40.9321	0.990619	0.259295	3.82043	0.000133217	0.0290877	Predicted to enable aldose 1-epimerase activity. Predicted to be involved in galactose catabolic process via UDP-galactose and glucose metabolic process. Human ortholog(s) of this gene implicated in galactosemia. Is an ortholog of human GALM (galactose mutarotase).
K12G11.3	sodh-1	22.7298	0.920327	0.241159	3.81627	0.000135484	0.0292541	sodh-1 is involved in determination of adult lifespan; sodh-1 is predicted to have oxidoreductase activity and zinc ion binding activity, based on protein domain information; sodh-1 is expressed in the muscle cell, hypodermis, nervous system, and the intestine.
F29G9.6	dhs-17	95.1183	0.934452	0.245238	3.81039	0.000138748	0.0296295	dhs-17 encodes a member of the short-chain dehydrogenases/reductases family (SDR).
T14G8.1	chd-3	238.106	0.871205	0.229074	3.80315	0.000142865	0.0301771	chd-3 encodes a PHD-finger SNF2 family member containing a chromo domain and a C-terminal helicase domain that affects Notch-dependent vulval development; expressed in virtually all embryonic cells and in many larval nuclei.
F53H8.1	apm-3	331.447	0.773863	0.203862	3.79601	0.000147041	0.0307252	apm-3 encodes an adaptin, orthologous to the mu3 subunit of adaptor protein complex 3 (AP-3); APM-3 is also orthologous to human HPS, which when mutated leads to Hermansky-Pudlak syndrome (OMIM:203300); based on structural similarity, APM-3 is predicted to be involved in the formation of intracellular transport vesicles, and genetic analyses indicate that apm-3 activity is required for biogenesis…
H40L08.1	H40L08.1	864.868	0.660567	0.1778	3.71523	0.00020302	0.0402569	H40L08.1 is an ortholog of human FAF2 (Fas associated factor family member 2).

## Sheet: mRNA Down in mated prde-1 GL
GeneID	Gene name	Base mean	log2(FC)	StdErr	Wald-Stats	P-value	P-adj	Description
C18E9.4	C18E9.4	1190.39	-0.896015	0.135361	-6.61944	3.60573e-11	7.00702e-07	C18E9.4 encodes the C. elegans ortholog of the NDUFB3/B12 subunit of the mitochondrial NADH dehydrogenase (ubiquinone) complex (complex I).
R166.6	R166.6	1511.27	-0.780566	0.141943	-5.49915	3.8162e-08	9.27003e-05	Possible non-coding RNA gene
F20C5.10	F20C5.10	631.193	-0.966107	0.18402	-5.25	1.52095e-07	0.000211119	Enriched in germ line based on RNA-seq studies. Is affected by several genes including hsp-6; atfs-1; and dlc-1 based on microarray and RNA-seq studies. Is affected by stavudine; Zidovudine; and antimycin based on RNA-seq studies.
T04D3.8	T04D3.8	125.422	-1.15776	0.236902	-4.88711	1.02328e-06	0.000944275	Enriched in cholinergic neurons; germ line; pharyngeal cell; and retrovesicular ganglion based on tiling array; RNA-seq; and microarray studies. Is affected by several genes including daf-2; eat-2; and sir-2.1 based on microarray and RNA-seq studies. Is affected by fifteen chemicals including hydrogen sulfide; rotenone; and manganese chloride based on microarray and RNA-seq studies.
F42G8.12	isp-1	3952.77	-0.508144	0.104855	-4.84617	1.25866e-06	0.00101915	isp-1 encodes a Rieske iron sulphur protein (ISP) which is a subunit of the mitochondrial complex III in the mitochondrial membrane; the subunits are highly conserved in all mitochondria and aerobic bacteria; mitochondrial complex III catalyses electron transport from ubiquinol to cytochrome c; isp-1 mutants show low oxygen consumption, a decreased sensitivity to reactive oxygen species and incre…
C14C11.7	C14C11.7	610.952	-0.83571	0.174429	-4.79113	1.65845e-06	0.00128915	Enriched in AFD; PLM; germ line; pharyngeal muscle cell; and somatic gonad precursor based on tiling array and RNA-seq studies. Is affected by several genes including daf-16; daf-2; and hsf-1 based on microarray and RNA-seq studies. Is affected by twelve chemicals including hydrogen sulfide; tryptophan; and rotenone based on microarray and RNA-seq studies.
W02D3.5	lbp-6	208.902	-1.05959	0.22421	-4.72588	2.29124e-06	0.0016491	lbp-6 is an ortholog of members of the human FABP (Fatty acid binding protein) family including CRABP2; lbp-6 is involved in determination of adult lifespan; lbp-6 is predicted to have lipid binding activity and transporter activity, based on protein domain information.
Y53C12B.3	nos-3	1069.09	-0.580897	0.12356	-4.70134	2.58465e-06	0.00173198	nos-3 encodes a homolog of Drosophila NANOS that physically interacts with FBF-1 (similar, though not orthologous, to Drosophila PUMILIO); NOS-3 is required in development of the hermaphrodite germ-line to promote the switch from sperm to oocyte production, perhaps by forming a complex with FBF-1 that controls fem-3 mRNA.
C34D4.13	mutd-1	1007.14	-0.617689	0.133615	-4.62292	3.78374e-06	0.00237192	Biogenesis of lysosome-related organelles complex 1 subunit 5
E04A4.5	E04A4.5	2141.02	-0.553763	0.121082	-4.57345	4.79768e-06	0.00266381	E04A4.5 is an ortholog of human TIMM17B (translocase of inner mitochondrial membrane 17 B (yeast)) and TIMM17A (translocase of inner mitochondrial membrane 17 A (yeast)); E04A4.5 is involved in embryo development, hermaphrodite genitalia development, nematode larval development and reproduction; E04A4.5 is predicted to have P-P-bond-hydrolysis-driven protein transmembrane transporter activity, ba…
C25A1.16	C25A1.16	2416.43	-0.563476	0.12701	-4.43647	9.14469e-06	0.00444272	Enriched in ASER; germ line; intestine; and somatic gonad precursor based on RNA-seq and microarray studies. Is affected by several genes including daf-16; daf-2; and hsf-1 based on RNA-seq and microarray studies. Is affected by nine chemicals including mianserin; Rifampin; and allantoin based on RNA-seq and microarray studies.
C32E8.3	C32E8.3	1353.34	-0.534077	0.120857	-4.41908	9.91234e-06	0.00469821	tppp-1 is an ortholog of human TPPP3 (tubulin polymerization-promoting protein family member 3), TPPP (tubulin polymerization promoting protein) and TPPP2 (tubulin polymerization-promoting protein family member 2); tppp-1 is involved in nematode larval development and reproduction.
C50B8.1	C50B8.1	2158.41	-0.572663	0.130208	-4.39806	1.09223e-05	0.00505364	C50B8.1 is an ortholog of members of the human RBM (RNA binding motif containing) family including SLIRP; C50B8.1 is predicted to have nucleic acid binding activity and nucleotide binding activity, based on protein domain information.
Y18D10A.19	fkb-2	6078.82	-0.493785	0.113122	-4.36505	1.27091e-05	0.00536905	fkb-2 encodes a peptidylprolyl cis/trans isomerase homologous to the mammalian FK506 immunosuppressant-binding protein 1A (FKBP1A, OMIM:186945, mutations associated with myocardial noncompaction); by homology, FKB-2 could function in a number of processes including protein folding, signal transduction, and regulation of muscle contraction; however, the precise role of FKB-2 in C. elegans developm…
T22B7.7	T22B7.7	216.062	-1.02653	0.235117	-4.36602	1.26533e-05	0.00536905	T22B7.7 is an ortholog of human ACOT9 (acyl-CoA thioesterase 9).
F21H12.5	fbf-2	860.178	-0.540153	0.128658	-4.19836	2.68859e-05	0.00985799	fbf-2 encodes an RNA-binding protein that is one of 11 C. elegans members of the PUF family (Pumilio and FBF) of translational regulators; FBF-2 is nearly identical to FBF-1 with which it is largely redundant in regulating two aspects of germline development: 1)maintenance of stem cell proliferation, and 2)the hermaphroditic switch between spermatogenesis and oogenesis; in maintaining germline st…
F52A8.1	F52A8.1	1955.5	-0.524986	0.126728	-4.14264	3.43338e-05	0.0119144	F52A8.1 is involved in growth, protein catabolic process and striated muscle myosin thick filament assembly.
F28B3.10	F28B3.10	770.604	-0.592988	0.143143	-4.14264	3.43331e-05	0.0119144	Predicted to be located in membrane. Predicted to be integral component of membrane.
Y59A8B.12	Y59A8B.12	1725.39	-0.541646	0.132963	-4.07365	4.62826e-05	0.0142763	Enriched in several structures, including germ line; germline precursor cell; head mesodermal cell; hypodermis; and neurons based on tiling array; RNA-seq; and microarray studies. Is affected by several genes including daf-2; dpy-10; and npr-1 based on microarray and RNA-seq studies. Is affected by eleven chemicals including hydrogen sulfide; rotenone; and manganese chloride based on microarray a…
F54D12.4	F54D12.4	294.639	-0.72529	0.178535	-4.06244	4.85616e-05	0.0147453	F54D12.4 is involved in body morphogenesis, locomotion and nematode larval development.
Y37E3.3	rpb-10	666.755	-0.599386	0.147724	-4.05746	4.96089e-05	0.0148315	Y37E3.3 encodes the C. elegans ortholog of the RNA polymerase II Rbp10 subunit; loss of Y37E3.3 activity via large-scale RNAi results in early embryonic lethality.
F26E4.6	F26E4.6	2945.1	-0.540813	0.133669	-4.04591	5.21194e-05	0.0148947	F26E4.6 is an ortholog of human COX7C (cytochrome c oxidase subunit VIIc); F26E4.6 is involved in determination of adult lifespan, embryo development, lipid storage, nematode larval development and reproduction; F26E4.6 is predicted to have cytochrome-c oxidase activity, based on protein domain information.
H34C03.2	H34C03.2	1013.91	-0.559556	0.13826	-4.04713	5.18494e-05	0.0148947	H34C03.2 is an ortholog of human USP4 (ubiquitin specific peptidase 4 (proto-oncogene)), USP15 (ubiquitin specific peptidase 15) and USP11 (ubiquitin specific peptidase 11); H34C03.2 is predicted to have ubiquitin-specific protease activity, based on protein domain information.
C33H5.12	rsp-6	1509.05	-0.534382	0.133398	-4.00593	6.17732e-05	0.0171491	rsp-6 encodes an RNA binding protein that is the C. elegans ortholog of the vertebrate SFRS3/SRp20 pre-mRNA splicing factors; although loss of rsp-6 activity alone results in no obvious abnormalities, RNAi experiments targeting multiple RSP proteins indicate that, in combination with other RSP proteins, RSP-6 plays a role in embryonic and larval development, germline sex determination (sperm-oocy…
C17H12.2	C17H12.2	385.985	-0.703342	0.176008	-3.99608	6.44009e-05	0.017382	C17H12.2 is an ortholog of human KIAA2013 (KIAA2013); C17H12.2 is expressed in the gonad.
R10D12.14	sao-1	1346.74	-0.575297	0.145568	-3.95208	7.74736e-05	0.0198098	sao-1 encodes a novel GYF domain-containing protein that is conserved amongst nematodes; maternally provided SAO-1 functions together with SEL-10, a component of an E3 ubiquitin ligase with which it physically interacts, to negatively regulate the Notch receptor signaling pathway in the early embryo; mutations in sao-1 also suppress early cytokinesis defects in rfl-1 mutant embryos (rfl-1 encodes…
Y67D8A.10	Y67D8A.10	191.578	-0.799568	0.205979	-3.8818	0.000103688	0.0247327	Enriched in germ line and somatic gonad precursor based on RNA-seq studies. Is affected by several genes including daf-16; daf-12; and atfs-1 based on RNA-seq studies. Is affected by Zidovudine based on RNA-seq studies.
C17F4.7	C17F4.7	284.342	-0.975173	0.251319	-3.88022	0.000104363	0.0247327	Enriched in cholinergic neurons; head mesodermal cell; intestine; pharyngeal cell; and retrovesicular ganglion based on tiling array; RNA-seq; and microarray studies. Is affected by several genes including daf-16; daf-2; and age-1 based on microarray; proteomic; and RNA-seq studies. Is affected by twenty chemicals including cholesterol; lathosterol; and Heme based on microarray and RNA-seq studie…
F31C3.8	rrn-1.2	39060.7	-0.439916	0.113965	-3.8601	0.000113343	0.0259522	rrn-1.2 (F31C3.8) encodes a 18s ribosomal RNA (rRNA), a small structural non-coding RNA component of the small ribosomal subunit; This is cleaved from a 45S precursor transcribed by RNA polymerase I; As this forms a major component of the ribosome, it is essential for all protein synthesis in the cell.
F57B10.14	F57B10.14	1660.79	-0.448736	0.1183	-3.79321	0.000148713	0.0307441	ucr-11 is an ortholog of human UQCR11 (ubiquinol-cytochrome c reductase, complex III subunit XI); ucr-11 is involved in embryo development; ucr-11 is predicted to have electron carrier activity and ubiquinol-cytochrome-c reductase activity, based on protein domain information; ucr-11 is localized to the mitochondrion.
T21H3.3	cmd-1	1801.6	-0.479059	0.126455	-3.78836	0.000151642	0.0310196	cmd-1 encodes a putative homolog of calmodulin 1 that affects growth rate and fertility.
F45H11.5	F45H11.5	553.201	-0.606479	0.16028	-3.78388	0.000154401	0.0312549	F45H11.5 is an ortholog of human COX19 (COX19 cytochrome c oxidase assembly factor); F45H11.5 is involved in reproduction.
F27D4.8	F27D4.8	632.999	-0.606703	0.162363	-3.7367	0.000186451	0.0373536	Predicted to be located in membrane. Predicted to be integral component of membrane.
K11G9.6	mtl-1	19.011	-0.91244	0.245764	-3.71267	0.000205086	0.0402569	mtl-1 encodes one of two C. elegans metallothioneins, small, cysteine-rich, metal-binding proteins; MTL-1 functions in metal detoxification and homeostasis and in stress adaptation; in addition, mtl-1 plays a role in regulating growth and fertility; mtl-1 is constitutively expressed in the terminal bulb of the pharynx and expression is induced in larval intestinal cells following exposure to cadm…
T28D9.1	T28D9.1	3849.17	-0.385972	0.104867	-3.68058	0.000232708	0.0452222	T28D9.1 is expressed in the nervous system, reproductive system, and the intestine.
F38E1.9	F38E1.9	1342.21	-0.456372	0.124663	-3.66085	0.000251382	0.0483528	F38E1.9 is an ortholog of human MPDU1 (mannose-P-dolichol utilization defect 1).
F41C3.4	F41C3.4	978.217	-0.492909	0.134826	-3.6559	0.000256282	0.0483528	F41C3.4 is an ortholog of human GOLT1B (golgi transport 1B) and GOLT1A (golgi transport 1A); F41C3.4 is involved in embryo development, hermaphrodite genitalia development, locomotion, the molting cycle, nematode larval development, reproduction and secretion by cell.
F11C7.5	osm-11	115.156	-0.850033	0.232405	-3.65755	0.000254639	0.0483528	osm-11 encodes a protein required for normal osmosensation, osmotic resistance, and defecation rhythm, and for fully normal growth rate; OSM-11 has no clear orthologs outside of nematodes, but is paralogous to DOS-1, OSM-7, and K02F3.7, has a predicted signal sequence with 12 conserved cysteine residues, and may be secreted; osm-11 mutants have abnormally high levels of internal glycerol, defecti…
